# Supplementary material for: Extreme mitochondrial variation in the Atlantic gall crab Opecarcinus hypostegus (Decapoda: Cryptochiridae) reveals adaptive genetic divergence over Agaricia coral hosts
Source: Sci Rep. 2017 Jan 12;7:39461. doi: 10.1038/srep39461 (PMC5228066; doi:10.1038/srep39461)
Supplement: Supplementary Dataset 1 [file srep39461-s2.xls]

## Sheet: Blad1
Table S1. Collection data and GenBank accession numbers for the material used in this study.
Collection number	Coral host	Locality	Date	Depth (m)	Collector	GenBank	CO1 sequence
RMNH.CRUS.D.54932	A. lamarcki	CAR01	2013-10-18	12	SET van der Meij	KY026395	CATAAAGATATTGGTACATTATATTTTATCTTCGGAGCTTGAGCAGGAATAGTAGGTACTTCACTAAGACTAATTATTCGAGCAGAACTAAGACAACCAGGTAGCCTAATTGGTAATGACCAAATCTACAATGTTGTAGTTACAGCTCATGCTTTTGTAATAATCTTTTTCATAGTGATGCCGATTATAATTGGGGGGTTTGGAAACTGGTTAGTTCCCCTAATATTAGGTGCACCAGATATAGCCTTTCCACGTATAAATAACATAAGATTCTGACTACTCCCTCCTTCTTTATCCCTTCTATTAACAAGAGGCATAGTTGAAAGAGGTGTTGGAACTGGATGAACAGTATACCCACCACTGGCTGCTGCTATCGCTCATGCCGGAGCTTCAGTGGAC…
RMNH.CRUS.D.54995	A. lamarcki	CAO17	2013-10-29	25	SET van der Meij	KY026396	CATAAAGATATTGGTACATTATATTTTATCTTCGGAGCTTGAGCAGGAATAGTAGGCACTTCACTAAGACTAATTATTCGAGCAGAACTAAGACAACCAGGTAGCCTAATTGGTAACGACCAAATCTACAATGTTGTAGTTACAGCTCATGCTTTTGTAATAATTTTTTTCATAGTGATGCCGATTATAATTGGTGGGTTTGGAAACTGATTAGTTCCCCTAATATTAGGTGCACCAGATATAGCCTTTCCACGTATAAATAACATAAGATTCTGACTGCTCCCTCCTTCTTTATCCCTTCTATTAACAAGAGGCATAGTTGAAAGAGGTGTTGGAACTGGATGGACAGTATATCCGCCACTGGCTGCTGCTATCGCTCATGCCGGAGCCTCAGTAGAC…
RMNH.CRUS.D.54996	A. lamarcki	CAR11	2013-10-26	31	SET van der Meij	KY026397	CATAAAGATATTGGTACATTATATTTTATCTTCGGAGCTTGAGCAGGAATAGTAGGTACTTCACTAAGACTAATTATTCGAGCAGAACTAAGACAACCAGGTAGCCTAATTGGTAACGACCAAATCTACAATGTTGTAGTTACAGCTCATGCTTTTGTAATAATCTTTTTCATAGTGATGCCGATTATAATTGGTGGGTTTGGAAACTGGTTAGTTCCCCTAATATTAGGTGCACCAGATATAGCCTTTCCACGTATAAATAACATAAGATTCTGACTGCTCCCTCCTTCTTTATCCCTTCTATTAACAAGAGGCATAGTTGAAAGAGGTGTTGGAACTGGATGAACAGTATACCCACCACTAGCTGCTGCTATCGCTCATGCCGGAGCTTCAGTAGAC…
RMNH.CRUS.D.56094	A. lamarcki	CAR07	2013-11-01	5	SET van der Meij	KU041838	CATAAAGATATTGGTACATTATATTTTATCTTCGGAGCTTGAGCAGGAATAGTAGGCACTTCACTAAGACTAATTATTCGAGCAGAACTAAGACAACCAGGTAGCCTAATTGGTAACGACCAAATCTACAATGTTGTAGTTACAGCTCATGCTTTTGTAATAATTTTTTTCATAGTGATGCCGATTATAATTGGTGGGTTTGGAAATTGATTAGTTCCCCTAATATTGGGTGCACCAGATATAGCTTTTCCACGTATAAATAACATAAGATTCTGGCTGCTCCCTCCTTCTTTATCCCTTCTATTAACAAGAGGCATAGTTGAAAGAGGTGTTGGAACTGGATGGACAGTATATCCGCCACTGGCTGCTGCTATCGCTCATGCTGGAGCCTCAGTAGAC…
RMNH.CRUS.D.56095	A. agaricites	CAR02	2013-10-19	24	SET van der Meij	KY026398	CATAAAGATATTGGTACATTATATTTTATCTTCGGAGCTTGAGCAGGAATAGTAGGTACTTCACTAAGACTAATTATTCGAGCAGAACTAAGACAACCAGGTAGCCTAATTGGTAATGACCAAATCTACAATGTTGTAGTTACAGCTCATGCTTTTGTAATAATCTTTTTCATAGTGATGCCGATTATAATTGGGGGGTTTGGAAACTGGTTAGTTCCCCTAATATTAGGTGCACCAGATATAGCCTTTCCACGTATAAATAACATAAGATTCTGACTACTCCCTCCTTCTTTATCCCTTCTATTAACAAGAGGCATAGTTGAAAGAGGTGTTGGAACTGGATGAACAGTATACCCACCACTAGCTGCTGCTATCGCTCATGCCGGAGCTTCAGTAGAC…
RMNH.CRUS.D.56096	A. lamarcki	CAR07	2013-11-01	5	SET van der Meij	KY026399	CATAAAGATATTGGTACATTATATTTTATCTTTGGAGCTTGAGCAGGAATAGTAGGCACTTCACTAAGACTAATTATTCGAGCAGAACTAAGACAACCAGGTAGCCTAATTGGTAACGACCAAATCTACAATGTTGTAGTTACAGCTCATGCTTTTGTAATAATTTTTTTCATAGTGATACCGATTATAATTGGTGGGTTTGGAAACTGATTAGTTCCCCTAATATTAGGTGCACCAGATATAGCCTTTCCACGTATAAATAACATAAGATTCTGACTGCTCCCTCCTTCTTTATCCCTTCTATTAACAAGAGGCATAGTTGAAAGAGGTGTTGGAACTGGATGGACAGTATATCCGCCGCTGGCTGCTGCTATCGCTCATGCCGGAGCCTCAGTAGAC…
RMNH.CRUS.D.56097	A. fragilis	CAR26	2013-11-06	32	SET van der Meij	KY026400	CATAAAGATATTGGTACATTATATTTTATCTTCGGAGCTTGAGCAGGAATAGTAGGCACTTCACTAAGACTAATTATTCGAGCAGAACTAAGACAACCAGGTAGCCTAATTGGTAACGACCAAATCTACAATGTTGTAGTTACAGCTCATGCTTTTGTAATAATTTTTTTCATAGTGATGCCGATTATAATTGGTGGGTTTGGAAATTGATTAGTTCCCCTAATATTAGGTGCACCAGATATAGCCTTTCCACGTATAAATAACATAAGATTCTGACTGCTCCCTCCTTCTTTATCCCTTCTATTAACAAGAGGCATAGTTGAAAGAGGTGTTGGAACTGGATGGACAGTATATCCGCCACTGGCTGCTGCTATCGCTCATGCCGGAGCCTCAGTAGAC…
RMNH.CRUS.D.56098	A. lamarcki	CAR16	2013-10-24	25	SET van der Meij	KY026401	CATAAAGATATTGGTACATTATATTTTATCTTCGGAGCTTGAGCAGGAATAGTAGGCACTTCACTGAGACTAATTATTCGAGCAGAACTAAGACAACCAGGTAGCCTAATTGGTAACGACCAAATCTACAATGTTGTAGTTACAGCTCATGCTTTTGTAATAATTTTTTTCATAGTGATGCCAATTATAATTGGTGGGTTTGGAAACTGGTTAGTTCCCCTGATATTAGGTGCACCAGATATAGCCTTTCCACGTATAAATAACATAAGATTCTGACTACTCCCTCCTTCTTTATCCCTTCTATTAACAAGAGGCATAGTTGAAAGAGGTGTCGGAACTGGATGAACAGTATATCCGCCACTAGCTGCTGCTATCGCTCATGCCGGAGCTTCAGTAGAC…
RMNH.CRUS.D.56099	A. lamarcki	CAR10	2013-10-29	35	SET van der Meij	KY026402	CATAAAGATATTGGTACATTATATTTTATCTTCGGAGCTTGAGCAGGAATAGTAGGCACTTCACTAAGACTAATTATTCGAGCAGAACTAAGACAACCAGGTAGCCTAATTGGTAACGACCAAATCTACAATGTTGTAGTTACAGCTCATGCTTTTGTAATAATTTTTTTCATAGTAATGCCGATTATAATTGGCGGGTTTGGAAATTGATTAGTTCCCCTAATATTAGGTGCACCAGATATAGCCTTTCCACGTATAAATAACATAAGATTCTGACTGCTCCCTCCTTCTTTATCCCTTCTACTAACAAGAGGCATAGTTGAAAGAGGTGTTGGAACTGGATGGACAGTATATCCGCCACTGGCTGCTGCTATCGCTCATGCCGGAGCCTCAGTAGAC…
RMNH.CRUS.D.56100	A. agaricites	CAR17	2013-10-21	32	SET van der Meij	KY026403	CATAAAGATATTGGTACATTATATTTTATCTTCGGAGCTTGAGCAGGAATAGTAGGCACTTCACTAAGACTAATTATTCGAGCAGAACTAAGACAACCAGGTAGCCTAATTGGTAACGACCAAATCTACAATGTTGTAGTTACAGCTCATGCTTTTGTAATAATTTTTTTCATAGTGATGCCGATTATAATTGGCGGGTTTGGAAACTGATTAGTTCCCCTAATATTAGGTGCACCAGATATAGCCTTTCCACGTATAAATAACATAAGATTCTGATTGCTCCCTCCTTCTTTATCCCTTCTATTAACAAGAGGCATAGTTGAAAGAGGTGTTGGAACTGGATGGACAGTATATCCGCCACTGGCTGCTGCTATCGCTCATGCCGGAGCCTCAGTAGAC…
RMNH.CRUS.D.56101	A. agaricites	CAO17	2013-10-29	30	SET van der Meij	KY026404	CATAAAGATATTGGTACATTATATTTTATCTTCGGAGCTTGAGCAGGAATAGTAGGCACTTCACTGAGACTAATTATTCGAGCAGAACTAAGACAACCAGGTAGCCTAATTGGTAACGACCAAATCTACAATGTTGTAGTTACAGCTCATGCTTTTGTAATAATTTTTTTCATAGTGATGCCGATTATAATTGGTGGGTTTGGAAACTGGTTAGTTCCCCTAATATTAGGTGCACCAGATATGGCCTTTCCACGTATAAATAACATAAGATTCTGACTACTCCCCCCTTCTTTATCCCTTCTATTAACAAGAGGCATAGTTGAAAGAGGTGTTGGAACTGGATGAACAGTATATCCACCACTAGCTGCTGCTATCGCTCATGCCGGGGCTTCAGTAGAC…
RMNH.CRUS.D.56102	A. lamarcki	CAR01	2013-10-18	22	SET van der Meij	KY026405	CATAAAGATATTGGTACATTATATTTTATCTTCGGAGCTTGAGCAGGAATAGTAGGCACTTCACTAAGACTAATTATTCGAGCAGAACTAAGACAACCAGGTAGCCTAATTGGTAACGACCAAATCTACAATGTTGTAGTTACAGCTCATGCTTTCGTAATAATTTTTTTCATAGTGATGCCAATTATAATTGGTGGATTTGGAAACTGACTAGTTCCCCTAATATTAGGTGCACCAGATATAGCCTTTCCACGTATAAATAACATAAGATTCTGACTGCTCCCTCCTTCTTTATCCCTTCTATTAACAAGAGGCATAGTTGAAAGAGGTGTTGGAACTGGATGGACAGTATATCCGCCTCTGGCTGCTGCTATCGCTCATGCCGGAGCCTCAGTAGAC…
RMNH.CRUS.D.56103	A. lamarcki	CAR01	2013-10-18	25	SET van der Meij	KY026406	CATAAAGATATTGGTACATTATATTTTATCTTCGGAGCTTGAGCAGGAATAGTAGGTACTTCACTAAGACTAATTATTCGAGCAGAACTAAGACAACCAGGTAGCCTAATTGGTAACGACCAAATCTATAATGTTGTAGTTACAGCTCATGCTTTTGTAATAATCTTTTTCATAGTGATGCCGATTATAATTGGTGGGTTTGGAAACTGGTTAGTTCCCCTAATATTAGGTGCACCAGATATAGCCTTTCCACGTATAAATAACATAAGATTTTGACTACTCCCTCCTTCTTTATCCCTTCTATTAACAAGAGGCATAGTTGAAAGAGGTGTTGGAACTGGATGAACAGTATACCCACCACTGGCTGCTGCTATCGCTCATGCCGGAGCTTCAGTAGAC…
RMNH.CRUS.D.56104	A. agaricites	CAR14	2013-10-20	5	SET van der Meij	KY026407	CATAAAGATATTGGTACATTATATTTTATCTTCGGAGCTTGAGCAGGAATAGTAGGTACTTCACTAAGACTAATTATTCGAGCAGAACTAAGACAACCAGGTAGCCTAATTGGTAACGACCAAATCTACAATGTTGTAGTTACAGCTCATGCTTTTGTAATAATCTTTTTCATAGTGATGCCGATTATAATTGGGGGGTTTGGAAACTGGTTAGTTCCCCTAATATTAGGTGCACCAGATATAGCCTTTCCACGTATAAATAACATAAGATTCTGACTACTCCCTCCTTCTTTATCCCTTCTATTAACAAGAGGCATAGTTGAAAGAGGTGTTGGAACTGGATGAACAGTATACCCACCACTGGCTGCTGCTATCGCTCATGCTGGAGCTTCAGTGGAC…
RMNH.CRUS.D.56105	A. lamarcki	CAR18	2013-10-23	35	SET van der Meij	KY026408	CATAAAGATATTGGTACATTATATTTTATCTTCGGAGCTTGAGCAGGAATAGTAGGAACTTCACTAAGACTAATTATTCGAGCAGAACTAAGACAACCAGGTAGCCTAATTGGTAACGACCAAATCTACAATGTTGTAGTTACAGCTCATGCTTTTGTAATAATTTTTTTCATAGTGATGCCGATTATAATTGGTGGGTTTGGAAATTGATTAGTTCCCCTAATATTAGGTGCTCCAGATATAGCCTTTCCACGTATAAATAACATAAGATTCTGACTGCTCCCTCCTTCTTTATCCCTTCTATTAACAAGAGGCATAGTTGAAAGAGGTGTTGGGACTGGATGGACAGTGTATCCGCCACTGGCTGCTGCTATCGCTCATGCCGGAGCCTCAGTAGAC…
RMNH.CRUS.D.56106	A. lamarcki	CAR16	2013-10-24	21	SET van der Meij	KY026409	CATAAAGATATTGGTACATTATATTTTATCTTCGGAGCTTGAGCAGGAATAGTAGGCACTTCACTAAGACTAATTATTCGAGCAGAACTAAGACAACCAGGTAGCCTAATTGGTAACGACCAAATCTACAATGTTGTAGTTACAGCCCATGCTTTTGTAATAATTTTTTTCATAGTGATGCCGATTATAATTGGTGGGTTTGGAAATTGATTAGTTCCTCTAATATTGGGTGCACCAGATATAGCTTTTCCACGTATAAATAACATAAGATTCTGGCTACTCCCTCCTTCTTTATCCCTTCTATTAACAAGAGGCATAGTTGAAAGAGGTGTTGGAACTGGATGGACAGTATATCCGCCACTGGCTGCTGCTATCGCTCATGCTGGAGCCTCAGTAGAC…
RMNH.CRUS.D.56107	A. agaricites	CAR11	2013-10-26	5	SET van der Meij	KY026410	CATAAAGATATTGGTACATTATATTTTATCTTCGGAGCTTGAGCAGGAATAGTAGGCACTTCACTAAGACTAATTATTCGAGCAGAACTAAGACAACCAGGTAGCCTAATTGGTAACGACCAAATCTACAATGTTGTAGTTACAGCTCATGCTTTTGTAATAATTTTTTTCATAGTGATGCCGATTATAATTGGTGGGTTTGGAAATTGATTAGTTCCCCTAATATTGGGTGCACCAGATATAGCTTTTCCACGTATAAATAACATAAGATTCTGGCTGCTCCCTCCTTCTCTATCCCTTCTATTAACAAGAGGCATAGTTGAAAGAGGTGTTGGAACTGGATGGACAGTATATCCGCCATTGGCTGCTGCTATCGCTCATGCTGGAGCCTCAGTAGAC…
RMNH.CRUS.D.56108	A. humilis	CAR07	2013-11-01	10	SET van der Meij	KY026411	CATAAAGATATTGGTACATTATATTTTATCTTCGGAGCTTGAGCAGGAATAGTAGGCACTTCATTAAGACTAATTATTCGAGCAGAACTAAGACAACCAGGTAGCCTAATTGGTAACGATCAAATCTACAATGTTGTAGTTACAGCTCACGCTTTTGTAATAATTTTTTTCATAGTAATACCGATTATAATTGGTGGATTTGGAAACTGGCTAGTTCCCCTAATACTAGGTGCACCAGACATAGCCTTTCCACGTATAAATAACATAAGATTCTGACTACTCCCTCCTTCTTTATCCCTTCTATTAACAAGAGGCATAGTTGAAAGAGGCGTTGGAACTGGATGAACAGTGTATCCACCACTAGCTGCTGCTATCGCTCATGCCGGAGCTTCAGTTGAC…
RMNH.CRUS.D.56109	A. grahamae	CAO17	2013-10-29	25	SET van der Meij	KY026412	CATAAAGATATTGGTACATTATATTTTATCTTCGGAGCTTGAGCAGGAATAGTAGGTACTTCACTAAGACTAATTATTCGAGCAGAACTAAGACAACCAGGTAGCCTAATTGGTAACGACCAAATCTACAATGTTGTAGTTACAGCTCATGCTTTTGTAATAATCTTTTTCATAGTGATGCCGATTATAATTGGGGGGTTTGGAAACTGGTTAGTTCCCCTAATATTAGGTGCACCAGATATAGCCTTCCCACGTATAAATAACATAAGATTCTGACTACTCCCTCCTTCTTTATCCCTTCTATTAACAAGAGGCATAGTTGAAAGAGGTGTTGGAACTGGATGAACAGTATACCCACCACTGGCTGCTGCTATCGCTCATGCCGGAGCTTCAGTAGAC…
RMNH.CRUS.D.57428	A. lamarcki	CAR01	2014-03-25	22.4	KM van Tienderen	KY026220	CATAAAGATATTGGTACATTATATTTTATCTTCGGAGCTTGAGCAGGAATAGTAGGCACTTCACTGAGACTAATTATTCGAGCAGAACTAAGACAACCAGGTAGCCTAATTGGTAACGACCAAATCTACAATGTTGTAGTTACAGCTCATGCTTTTGTAATAATTTTTTTCATAGTGATGCCGATTATAATTGGTGGGTTTGGAAACTGATTAGTTCCCCTAATATTAGGTGCACCAGATATAGCCTTTCCACGTATAAATAACATAAGATTCTGATTACTCCCCCCTTCTTTATCCCTTCTATTAACAAGAGGCATAGTTGAAAGAGGCGTTGGAACTGGATGAACAGTATATCCGCCACTAGCTGCTGCTATCGCTCATGCCGGAGCTTCAGTAGAC…
RMNH.CRUS.D.57429	A. lamarcki	CAR03	2014-03-25	18	KM van Tienderen	KY026224	CATAAAGATATTGGTACATTATATTTTATCTTCGGAGCTTGAGCAGGAATAGTAGGCACTTCACTAAGATTAATTATTCGAGCAGAACTAAGACAACCAGGTAGCCTAATTGGTAACGACCAAATCTACAATGTTGTAGTTACAGCTCATGCTTTCGTAATAATTTTTTTCATAGTGATACCAATTATAATTGGTGGATTTGGAAACTGACTAGTTCCCCTAATATTAGGTGCACCAGATATAGCCTTTCCACGTATAAATAACATAAGATTCTGACTGCTCCCTCCTTCTTTATCCCTTCTATTAACAAGAGGCATAGTTGAAAGAGGTGTTGGAACTGGATGGACAGTATATCCGCCTCTGGCTGCTGCTATCGCTCATGCCGGAGCCTCAGTAGAC…
RMNH.CRUS.D.57430	A. lamarcki	CAR03	2014-03-25	18.6	KM van Tienderen	KY026225	CATAAAGATATTGGTACATTATATTTTATCTTCGGAGCTTGAGCAGGAATAGTAGGCACTTCATTGAGATTAATTATTCGAGCAGAACTAAGACAACCAGGTAGCCTAATTGGTAACGACCAAATTTACAATGTTGTAGTTACAGCTCATGCTTTTGTAATAATTTTTTTCATAGTGATGCCAATTATAATTGGTGGATTTGGAAACTGATTAGTTCCCCTAATATTAGGTGCACCAGATATAGCCTTTCCACGTATAAATAACATAAGATTCTGACTACTCCCTCCTTCTTTATCCCTTCTATTAACAAGAGGCATAGTTGAAAGAGGTGTCGGAACTGGATGAACAGTATATCCGCCACTAGCTGCTGCTATCGCTCATGCCGGAGCTTCAGTAGAC…
RMNH.CRUS.D.57431	A. lamarcki	CAR02	2014-03-27	14.6	KM van Tienderen	KY026223	CATAAAGATATTGGTACATTATATTTTATCTTCGGAGCTTGAGCAGGAATAGTAGGCACTTCATTAAGACTAATTATTCGAGCAGAACTAAGACAACCAGGTAGCCTAATTGGTAACGACCAAATCTACAATGTTGTAGTTACAGCTCATGCTTTTGTAATAATTTTTTTCATAGTGATGCCGATTATAATTGGTGGGTTTGGAAATTGATTAGTTCCCCTAATATTAGGTGCACCAGATATAGCCTTTCCACGTATAAATAACATAAGATTCTGACTGCTTCCTCCTTCTTTATCCCTTCTATTAACAAGAGGCATAGTTGAAAGAGGTGTTGGAACTGGATGGACAGTGTATCCGCCACTGGCTGCTGCTATCGCTCATGCCGGAGCCTCAGTAGAC…
RMNH.CRUS.D.57432	A. lamarcki	CAR04	2014-03-28	10	KM van Tienderen	KY026226	CATAAAGATATTGGTACATTATATTTTATCTTCGGAGCTTGAGCAGGAATAGTAGGCACTTCACTAAGACTAATTATTCGAGCAGAACTAAGACAACCAGGTAGCCTAATTGGTAACGACCAAATCTACAATGTTGTAGTTACAGCTCATGCTTTTGTAATAATTTTTTTCATAGTGATGCCGATTATAATTGGTGGGTTTGGAAATTGATTAGTTCCCCTAATATTAGGGGCACCAGATATAGCCTTTCCACGTATAAATAACATAAGATTCTGACTGCTCCCTCCTTCTTTATCCCTTCTATTAACAAGAGGCATAGTTGAAAGAGGTGTTGGAACTGGATGGACAGTATATCCGCCACTGGCTGCTGCTATCGCTCATGCCGGAGCCTCAGTAGAC…
RMNH.CRUS.D.57433	A. lamarcki	CAR05	2014-04-01	18.7	KM van Tienderen	KY026228	CATAAAGATATTGGTACACTATATTTTATCTTCGGAGCTTGAGCAGGAATAGTAGGCACTTCACTAAGACTAATTATTCGAGCAGAACTAAGACAACCGGGTAGCCTAATTGGTAACGACCAAATCTACAATGTTGTAGTTACAGCTCATGCTTTTGTAATAATTTTTTTCATAGTGATGCCAATTATAATTGGTGGGTTTGGAAACTGATTAGTTCCCCTAATATTAGGTGCACCAGATATAGCCTTTCCACGTATAAATAACATAAGATTCTGACTACTCCCTCCTTCTTTATCCCTTCTATTAACAAGAGGCATAGTTGAAAGAGGTGTTGGAACTGGATGAACAGTATATCCGCCACTGGCTGCTGCTATCGCTCATGCCGGAGCCTCAGTAGAC…
RMNH.CRUS.D.57434	A. lamarcki	CAR05	2014-04-01	11.5	KM van Tienderen	KY026229	CATAAAGATATTGGTACATTATATTTTATCTTCGGAGCTTGAGCAGGAATAGTAGGCACTTCACTAAGACTAATTATTCGAGCAGAACTAAGACAACCAGGTAGCCTAATTGGTAACGACCAAATCTACAATGTTGTAGTTACAGCTCATGCTTTCGTAATAATTTTTTTCATAGTGATGCCAATTATAATTGGTGGATTTGGAAACTGACTAGTTCCCTTAATATTAGGTGCACCAGATATAGCCTTTCCACGTATAAATAACATAAGATTCTGACTGCTCCCTCCTTCTTTATCCCTTCTATTAACAAGAGGCATAGTTGAAAGAGGTGTTGGAACTGGGTGGACAGTATATCCGCCTCTGGCTGCTGCTATCGCTCATGCCGGAGCCTCAGTAGAC…
RMNH.CRUS.D.57435	A. grahamae	CAR05	2014-04-01	38	KM van Tienderen	KY026230	CATAAAGATATTGGTACATTATATTTTATCTTCGGAGCTTGAGCAGGAATAGTAGGCACTTCACTGAGACTAATTATTCGAGCAGAACTAAGACAACCAGGTAGCCTAATTGGTAACGACCAAATCTACAATGTTGTAGTTACAGCCCATGCTTTTGTAATAATTTTTTTCATAGTAATGCCGATTATAATTGGCGGGTTTGGAAACTGATTAGTTCCCCTAATATTAGGGGCACCAGATATAGCCTTTCCACGTATAAATAACATAAGATTCTGACTACTCCCTCCTTCTTTATCCCTTCTATTGACAAGAGGCATAGTTGAAAGAGGTGTTGGAACTGGATGAACAGTATATCCGCCACTAGCTGCTGCTATCGCTCATGCCGGAGCTTCAGTGGAC…
RMNH.CRUS.D.57436	A. grahamae	CAR05	2014-04-01	38	KM van Tienderen	KY026314	CATAAAGATATTGGTACATTATATTTTATCTTCGGAGCTTGAGCAGGAATAGTAGGCACTTCACTAAGACTAATTATTCGAGCAGAACTAAGACAACCAGGTAGCCTAATTGGTAACGACCAAATCTACAATGTTGTAGTTACAGCTCACGCTTTTGTAATAATTTTTTTCATAGTGATGCCAATTATAATTGGTGGGTTTGGAAACTGATTAGTTCCCCTAATATTAGGTGCACCAGATATAGCCTTTCCACGTATAAATAACATAAGATTCTGACTACTCCCTCCTTCTTTATCCCTTCTATTAACAAGAGGCATAGTTGAAAGAGGTGTTGGAACTGGATGAACAGTATATCCGCCACTAGCTGCTGCTATCGCTCATGCCGGAGCCTCAGTAGAC…
RMNH.CRUS.D.57438	A. grahamae	CAR05	2014-04-01	38	KM van Tienderen	KY026315	CATAAAGATATTGGTACATTATATTTTATCTTCGGAGCTTGAGCAGGAATAGTAGGCACTTCATTAAGACTAATTATTCGAGCAGAACTAAGACAACCAGGTAGCCTAATTGGTAACGACCAAATCTACAATGTTGTAGTTACAGCTCATGCTTTTGTAATAATTTTTTTCATAGTGATACCGATTATAATTGGTGGATTTGGAAACTGATTAGTTCCCCTAATATTAGGTGCACCAGATATAGCCTTTCCACGTATAAATAACATAAGATTCTGACTGCTCCCTCCTTCTTTATCCCTTCTATTAACAAGAGGCATAGTTGAAAGAGGTGTTGGAACTGGATGAACAGTGTATCCGCCACTGGCTGCTGCTATCGCTCATGCCGGAGCCTCAGTAGAT…
RMNH.CRUS.D.57439	A. agaricites	CAR06	2014-04-02	28.5	KM van Tienderen	KY026231	CATAAAGATATTGGTACATTATATTTTATCTTCGGAGCTTGAGCAGGAATAGTAGGTACTTCACTAAGACTAATTATTCGAGCAGAACTAAGACAACCAGGTAGCCTAATTGGTAACGACCAAATCTACAATGTTGTAGTTACAGCTCATGCTTTTGTAATAATCTTTTTCATAGTGATGCCGATTATAATTGGAGGGTTTGGAAACTGATTAGTTCCCCTAATATTAGGTGCACCAGATATAGCCTTTCCACGTATAAATAACATAAGATTCTGACTACTCCCTCCTTCTTTATCCCTTCTATTAACAAGAGGCATAGTTGAAAGAGGTGTTGGAACTGGATGAACAGTATACCCACCACTGGCTGCTGCTATCGCTCATGCCGGAGCTTCAGTGGAC…
RMNH.CRUS.D.57441	A. agaricites	CAR04	2014-04-02	25	KM van Tienderen	KY026413	CATAAAGATATTGGTACATTATATTTTATCTTCGGAGCTTGAGCAGGAATAGTAGGTACTTCACTAAGACTAATTATTCGAGCAGAACTAAGACAACCAGGTAGCCTAATTGGTAACGACCAAATCTACAATGTTGTAGTTACAGCTCATGCTTTTGTAATAATCTTTTTCATAGTGATGCCGATTATAATTGGTGGGTTTGGAAACTGGTTAGTTCCCCTAATATTAGGTGCACCAGATATAGCCTTTCCACGTATAAATAACATAAGATTCTGACTACTCCCTCCTTCTTTATCCCTTCTATTAACAAGAGGCATAGTTGAAAGAGGTGTTGGAACTGGATGAACAGTATACCCACCACTGGCTGCTGCTATCGCTCATGCCGGAGCTTCAGTGGAC…
RMNH.CRUS.D.57442	A. lamarcki	CAR04	2014-04-02	20	KM van Tienderen	KY026227	CATAAAGATATTGGTACATTATATTTTATCTTCGGAGCTTGAGCCGGAATAGTAGGCACCTCACTAAGATTAATTATTCGAGCAGAACTAAGACAACCAGGTAGCCTAATTGGTAACGACCAAATCTACAATGTTGTAGTTACAGCTCATGCTTTTGTAATAATTTTTTTCATAGTGATGCCGATTATAATTGGTGGGTTTGGAAATTGATTAGTTCCCCTAATATTAGGTGCACCAGATATAGCCTTTCCACGTATAAATAACATAAGATTCTGACTTCTCCCTCCTTCTTTATCCCTTCTATTAACAAGAGGCATAGTTGAAAGAGGTGTCGGAACTGGATGGACAGTATATCCGCCACTGGCTGCTGCTATCGCTCATGCCGGAGCCTCAGTAGAC…
RMNH.CRUS.D.57444	A. lamarcki	CAR01	2014-04-03	19	KM van Tienderen	KY026221	CATAAAGATATTGGTACATTATATTTTATCTTCGGAGCTTGAGCAGGAATAGTAGGCACTTCATTAAGACTAATTATTCGAGCAGAACTAAGACAACCAGGTAGCCTAATTGGTAATGACCAAATCTACAATGTTGTAGTTACAGCTCATGCTTTTGTAATAATTTTTTTCATAGTGATGCCGATTATAATTGGTGGATTTGGAAACTGATTAGTTCCCCTAATATTAGGTGCACCAGATATAGCCTTTCCACGTATAAATAACATAAGATTCTGACTGCTCCCTCCTTCTTTATCCCTTCTATTAACAAGAGGCATAGTTGAAAGAGGTGTTGGAACTGGATGGACAGTGTATCCGCCACTAGCTGCTGCTATCGCTCATGCCGGAGCCTCAGTAGAT…
RMNH.CRUS.D.57445	A. lamarcki	CAR01	2014-04-03	19	KM van Tienderen	KY026311	CATAAAGATATTGGTACATTATATTTTATCTTCGGAGCTTGAGCAGGAATAGTAGGCACTTCACTAAGACTAATTATTCGAGCAGAACTAAGACAACCAGGTAGCCTAATTGGTAACGACCAAATCTACAATGTTGTAGTTACAGCTCATGCTTTTGTAATAATTTTTTTCATAGTGATGCCGATTATAATTGGCGGGTTTGGAAATTGATTAGTTCCCCTAATATTAGGTGCACCAGATATAGCCTTTCCACGTATAAATAACATAAGATTCTGACTGCTCCCTCCTTCTTTATCCCTTCTACTAACAAGAGGCATAGTTGAAAGAGGTGTTGGAACTGGATGGACAGTATATCCGCCACTGGCTGCTGCTATCGCTCATGCCGGAGCCTCAGTAGAC…
RMNH.CRUS.D.57447	A. lamarcki	CAR01	2014-04-03	13	KM van Tienderen	KY026222	CATAAAGATATTGGTACATTATATTTTATCTTCGGAGCTTGAGCAGGAATAGTAGGTACTTCACTAAGACTAATTATTCGAGCAGAACTAAGACAACCAGGGAGCCTAATTGGTAATGACCAAATCTACAATGTTGTAGTTACAGCTCATGCTTTTGTAATAATCTTTTTCATAGTGATGCCGATTATAATTGGGGGGTTTGGAAACTGGTTAGTTCCCCTAATATTAGGTGCACCAGATATAGCCTTTCCACGTATAAATAACATAAGATTCTGACTACTCCCTCCTTCTTTATCCCTTCTATTAACAAGAGGCATAGTTGAAAGAGGTGTTGGAACTGGATGAACAGTATACCCACCACTGGCTGCTGCTATCGCTCATGCCGGAGCTTCAGTGGAC…
RMNH.CRUS.D.57448	A. lamarcki	CAR01	2014-04-03	13	KM van Tienderen	KY026312	CATAAAGATATTGGTACATTATATTTTATCTTCGGAGCTTGAGCAGGAATAGTAGGCACTTCACTAAGACTAATTATTCGAGCAGAACTAAGACAACCAGGTAGCCTAATTGGTAACGACCAAATCTACAATGTTGTAGTTACAGCCCATGCTTTCGTAATAATTTTTTTCATAGTGATACCAATTATAATTGGTGGATTTGGAAACTGACTAGTTCCCCTAATATTAGGTGCACCAGATATAGCCTTTCCACGTATAAATAACATAAGATTCTGACTGCTCCCTCCTTCTTTATCCCTTCTATTAACAAGAGGCATAGTTGAAAGAGGTGTTGGAACTGGATGGACAGTATATCCGCCTTTGGCTGCTGCTATCGCTCATGCCGGAGCCTCAGTAGAC…
RMNH.CRUS.D.57449	A. lamarcki	CAR01	2014-04-03	13	KM van Tienderen	KY026313	CATAAAGATATTGGTACATTATATTTTATCTTCGGAGCTTGAGCAGGAATAGTAGGCACTTCACTAAGACTAATTATTCGAGCAGAACTAAGACAACCAGGTAGCCTAATTGGTAACGACCAAATCTACAATGTTGTAGTTACAGCTCATGCTTTTGTAATAATTTTTTTCATAGTGATGCCGATTATAATTGGTGGGTTTGGAAATTGATTAGTTCCCCTAATATTAGGTGCACCAGATATAGCCTTTCCACGTATAAATAACATAAGATTCTGACTGCTCCCTCCTTCTTTATCCCTTCTATTAACAAGAGGCATAGTTGAAAGAGGTGTTGGAACCGGATGGACAGTATATCCGCCACTGGCTGCTGCTATCGCTCATGCCGGAGCCTCAGTAGAC…
RMNH.CRUS.D.57450	A. agaricites	CAR07	2014-04-05	13	KM van Tienderen	KY026233	CATAAAGATATTGGTACATTATATTTTATCTTCGGAGCTTGAGCAGGAATAGTAGGCACTTCACTAAGACTAATTATTCGAGCAGAACTAAGACAACCAGGTAGCCTAATTGGTAACGACCAAATCTACAATGTTGTAGTTACAGCTCATGCTTTCGTAATAATTTTTTTCATAGTGATACCAATTATAATTGGTGGATTTGGAAACTGACTAGTTCCCCTAATATTAGGTGCACCAGATATAGCCTTTCCACGTATAAATAACATAAGATTCTGACTGCTCCCTCCTTCTTTATCCCTTCTATTAACAAGAGGTATAGTTGAAAGAGGTGTTGGAACTGGATGGACAGTATATCCGCCTCTGGCTGCTGCTATCGCTCATGCCGGAGCCTCAGTAGAC…
RMNH.CRUS.D.57451	A. agaricites	CAR07	2104-04-05	13	KM van Tienderen	KY026316	CATAAAGATATTGGTACATTATATTTTATCTTCGGAGCTTGAGCAGGAATAGTAGGCACTTCACTAAGACTAATTATTCGAGCAGAACTAAGACAACCAGGTAGCCTAATTGGTAACGACCAAATCTACAATGTTGTAGTTACAGCTCATGCTTTTGTAATAATCTTTTTCATAGTGATGCCGATTATAATTGGTGGGTTTGGAAACTGGTTAGTTCCCCTAATATTAGGTGCACCAGATATAGCCTTTCCACGTATAAATAACATAAGATTCTGACTACTACCTCCTTCTTTATCCCTTCTATTAACAAGAGGCATAGTTGAAAGAGGTGTTGGAACTGGATGAACAGTATACCCACCACTGGCTGCTGCTATCGCTCATGCCGGAGCTTCAGTGGAC…
RMNH.CRUS.D.57452	A. agaricites	CAR07	2014-04-05	6	KM van Tienderen	KY026234	CATAAAGATATTGGTACATTATATTTTATCTTCGGAGCTTGAGCAGGAATAGTAGGTACTTCACTAAGACTAATTATTCGAGCAGAACTAAGACAACCAGGTAGCCTAATTGGTAATGACCAAATCTACAATGTTGTAGTTACAGCTCATGCTTTTGTAATAATCTTTTTCATAGTGATGCCGATTATAATTGGGGGGTTTGGAAACTGGTTAGTTCCCCTAATATTAGGTGCACCAGATATAGCCTTCCCACGTATAAATAACATAAGATTCTGACTACTCCCTCCTTCTTTATCCCTTCTATTAACAAGAGGCATAGTTGAAAGAGGTGTTGGAACTGGATGAACAGTATACCCACCACTGGCTGCTGCTATCGCTCATGCCGGAGCTTCAGTAGAC…
RMNH.CRUS.D.57453	A. agaricites	CAR07	2014-04-05	6	KM van Tienderen	KY026317	CATAAAGATATTGGTACATTATATTTTATCTTCGGAGCTTGAGCAGGAATAGTAGGCACTTCATTGAGACTAATTATTCGAGCAGAACTAAGACAACCAGGTAGCCTAATTGGTAACGACCAAATCTACAATGTTGTAGTTACAGCTCATGCTTTTGTAATAATTTTTTTCATAGTGATGCCAATTATAATTGGTGGATTTGGAAACTGGTTAGTTCCCCTAATATTAGGTGCACCAGATATAGCCTTTCCACGTATAAATAACATAAGATTCTGACTACTCCCTCCTTCTTTATCCCTTCTATTAACAAGAGGTATAGTTGAAAGAGGTGTTGGAACTGGATGAACAGTATATCCGCCACTAGCTGCTGCTATCGCTCATGCCGGAGCTTCAGTAGAC…
RMNH.CRUS.D.57454	A. agaricites	CAR07	2014-04-05	6	KM van Tienderen	KY026318	CATAAAGATATTGGTACATTATATTTTATCTTCGGAGCTTGAGCAGGAATAGTAGGTACTTCACTAAGACTAATTATTCGAGCAGAACTAAGACAACCAGGTAGCCTAATTGGTAACGACCAAATCTACAATGTTGTAGTTACAGCTCATGCTTTTGTAATAATCTTTTTCATAGTGATGCCAATTATAATTGGTGGGTTTGGAAACTGGTTAGTTCCCCTAATATTAGGTGCACCAGATATAGCCTTTCCACGTATAAATAACATAAGATTCTGACTACTCCCTCCTTCTTTATCCCTTCTATTAACAAGAGGCATAGTTGAAAGAGGTGTTGGAACTGGATGAACAGTATACCCACCACTGGCTGCTGCTATCGCCCATGCCGGAGCTTCAGTGGAC…
RMNH.CRUS.D.57455	A. agaricites	CAR09	2014-04-06	12.2	KM van Tienderen	KY026235	CATAAAGATATTGGTACATTATATTTTATCTTCGGAGCTTGAGCAGGAATAGTAGGTACTTCACTAAGACTAATTATTCGAGCAGAACTAAGACAACCAGGTAGCCTAATTGGTAACGACCAAATCTACAATGTTGTAGTTACAGCTCATGCTTTTGTAATAATCTTTTTCATAGTGATGCCGATTATAATTGGGGGGTTTGGAAACTGGTTAGTTCCCCTAATGTTAGGTGCACCAGATATAGCCTTTCCACGTATAAATAACATAAGATTCTGACTACTCCCTCCTTCTTTATCCCTTCTATTAACAAGAGGCATAGTTGAAAGAGGTGTTGGAACTGGATGAACAGTATACCCACCACTGGCTGCTGCTATCGCTCATGCTGGAGCTTCAGTGGAC…
RMNH.CRUS.D.57456	A. agaricites	CAR09	2014-04-06	12.6	KM van Tienderen	KY026319	CATAAAGATATTGGTACATTATATTTTATCTTCGGAGCTTGAGCAGGAATAGTAGGTACTTCACTAAGACTAATTATTCGAGCAGAACTAAGACAACCAGGTAGCCTAATTGGTAACGACCAAATCTACAATGTTGTAGTTACAGCTCATGCTTTTGTAATAATCTTTTTCATAGTGATGCCGATTATAATTGGCGGGTTTGGAAACTGATTAATTCCCCTAATATTAGGTGCACCAGATATAGCCTTTCCACGTATAAATAACATAAGATTCTGACTACTCCCTCCTTCTTTATCCCTTCTATTAACAAGAGGCATAGTTGAAAGAGGTGTTGGAACTGGATGAACAGTATACCCACCACTGGCTGCTGCTATCGCTCATGCCGGAGCTTCAGTGGAC…
RMNH.CRUS.D.57457	A. humilis	CAR09	2014-04-06	8.3	KM van Tienderen	KY026236	CATAAAGATATTGGTACATTATATTTTATCTTCGGAGCTTGAGCAGGAATAGTAGGCACTTCATTAAGACTAATTATTCGAGCAGAATTAAGACAACCAGGTAGCCTAATTGGTAACGATCAAATCTACAATGTTGTAGTTACAGCTCACGCTTTTGTAATAATTTTTTTCATAGTAATACCGATTATAATTGGTGGATTTGGAAACTGGTTAGTTCCCCTAATACTAGGTGCACCAGATATAGCCTTTCCACGTATAAATAACATAAGATTCTGACTACTCCCTCCTTCTTTATCTCTTTTATTAACAAGAGGTATAGTTGAAAGAGGCGTTGGAACTGGATGAACAGTGTATCCACCACTAGCTGCTGCTATCGCCCACGCCGGAGCTTCAGTAGAC…
RMNH.CRUS.D.57459	A. lamarcki	CAR09	2014-04-06	16.5	KM van Tienderen	KY026237	CATAAAGATATTGGTACATTATATTTTATCTTCGGAGCTTGAGCAGGAATAGTAGGTACTTCACTAAGACTAATTATTCGAGCAGAACTAAGACAACCAGGTAGCCTAATTGGTAACGACCAAATCTACAATGTTGTAGTTACAGCTCATGCTTTTGTAATAATCTTTTTCATAGTGATGCCGATTATAATTGGTGGATTTGGAAACTGGTTAGTTCCCCTAATATTAGGTGCACCAGATATAGCCTTTCCACGTATAAATAACATAAGATTCTGACTACTCCCTCCTTCTTTATCCCTTTTATTAACAAGAGGCATAGTTGAAAGAGGTGTTGGAACTGGATGAACAGTATACCCACCACTGGCTGCTGCTATCGCTCATGCCGGAGCTTCAGTGGAC…
RMNH.CRUS.D.57460	A. lamarcki	CAR10	2014-04-08	14.5	KM van Tienderen	KY026238	CATAAAGATATTGGTACATTATATTTTATCTTCGGAGCTTGAGCAGGAATAGTAGGCACTTCATTAAGACTAATTATTCGAGCAGAACTAAGACAACCAGGTAGCCTAATTGGTAACGACCAAATCTACAATGTTGTAGTTACAGCTCATGCTTTTGTAATAATTTTTTTCATAGTGATGCCGATTATAATCGGTGGGTTTGGAAATTGATTAGTTCCCCTAATATTAGGTGCACCAGATATAGCCTTTCCACGTATAAATAACATAAGATTCTGACTTCTCCCTCCTTCTTTATCCCTTCTATTAACAAGAGGCATAGTTGAAAGAGGTGTCGGAACTGGATGGACAGTATATCCGCCACTGGCTGCTGCTATCGCTCATGCCGGAGCCTCAGTAGAC…
RMNH.CRUS.D.57461	A. lamarcki	CAR10	2014-04-08	13.5	KM van Tienderen	KY026239	CATAAAGATATTGGTACATTATATTTTATCTTCGGAGCTTGAGCAGGAATAGTAGGCACTTCACTGAGATTAATTATTCGAGCAGAACTAAGACAACCAGGTAGCCTAATTGGTAACGACCAAATCTACAATGTTGTAGTTACAGCTCATGCTTTTGTAATAATTTTTTTCATAGTGATACCGATTATAATTGGTGGGTTTGGAAACTGGTTAGTTCCCCTAATATTGGGCGCACCAGATATAGCCTTTCCACGTATAAATAACATAAGATTCTGACTACTCCCTCCTTCTTTATCCCTTCTATTAACAAGAGGCATAGTTGAAAGAGGTGTTGGAACTGGATGAACAGTATATCCGCCACTAGCTGCTGCTATCGCTCATGCCGGAGCTTCAGTAGAC…
RMNH.CRUS.D.57462	A. lamarcki	CAR10	2014-04-08	13.5	KM van Tienderen	KY026320	CATAAAGATATTGGTACATTATATTTTATCTTCGGAGCTTGAGCAGGAATAGTAGGCACTTCACTGAGACTAATTATTCGAGCAGAACTAAGACAACCAGGTAGCCTAATTGGTAACGACCAAATCTACAATGTTGTAGTTACAGCTCATGCTTTTGTAATAATTTTTTTCATAGTGATACCGATTATAATTGGTGGGTTTGGAAACTGATTAGTTCCCCTAATATTAGGTGCACCAGATATAGCCTTTCCACGTATAAATAACATAAGATTCTGATTACTCCCCCCTTCTTTATCCCTTCTATTAACAAGAGGCATAGTTGAAAGAGGTGTTGGAACTGGATGAACAGTATATCCGCCACTAGCTGCTGCTATCGCTCATGCCGGAGCTTCAGTAGAC…
RMNH.CRUS.D.57463	A. agaricites	CAR11	2014-04-09	16.1	KM van Tienderen	KY026240	CATAAAGATATTGGTACATTATATTTTATCTTCGGAGCTTGAGCAGGAATAGTAGGTACTTCACTAAGACTAATTATTCGAGCAGAACTAAGACAACCAGGTAGCCTAATTGGTAACGACCAAATCTACAATGTTGTAGTTACAGCTCATGCTTTTGTAATAATCTTTTTCATAGTAATGCCGATTATAATTGGAGGGTTTGGAAACTGGTTAGTTCCCCTAATATTAGGTGCACCAGATATAGCCTTTCCGCGTATAAATAACATAAGATTCTGACTACTCCCTCCTTCTTTATCCCTTCTATTAACAAGAGGCATAGTTGAAAGAGGTGTTGGAACTGGATGAACAGTATACCCACCACTGGCTGCTGCTATCGCTCATGCCGGAGCTTCAGTGGAC…
RMNH.CRUS.D.57464	A. lamarcki	CAR11	2014-04-09	18.5	KM van Tienderen	KY026321	CATAAAGATATTGGTACATTATATTTTATCTTCGGAGCTTGAGCAGGAATAGTAGGCACTTCACTAAGACTAATTATTCGAGCAGAACTAAGACAACCAGGTAGCCTAATTGGTAACGACCAAATCTACAATGTTGTAGTTACAGCTCATGCTTTCGTAATAATTTTTTTCATAGTGATGCCGATTATAATTGGTGGGTTTGGAAATTGATTAGTCCCCCTAATATTAGGTGCACCAGATATAGCCTTTCCACGTATAAATAACATAAGATTCTGGCTGCTCCCTCCTTCTTTATCCCTTCTATTAACAAGAGGCATAGTTGAAAGAGGTGTTGGAACTGGATGGACAGTATATCCGCCACTGGCTGCTGCTATCGCTCATGCCGGAGCCTCAGTAGAC…
RMNH.CRUS.D.57465	A. lamarcki	CAR11	2014-04-09	18.5	KM van Tienderen	KY026322	CATAAAGATATTGGTACATTATATTTTATCTTCGGAGCTTGAGCAGGAATAGTAGGCACTTCACTAAGACTAATTATTCGAGCAGAACTAAGACAACCAGGTAGCCTAATTGGTAACGACCAAATCTACAATGTTGTAGTTACAGCTCACGCTTTTGTAATAATTTTTTTCATAGTGATGCCAATTATAATTGGTGGGTTTGGAAACTGATTAGTTCCCCTAATATTAGGTGCACCAGATATAGCCTTTCCACGTATAAATAACATAAGATTCTGACTACTCCCCCCTTCTTTATCCCTTCTATTAACAAGAGGCATAGTTGAAAGAGGTGTTGGAACTGGATGAACAGTATATCCGCCACTAGCTGCTGCTATCGCTCATGCCGGAGCCTCAGTAGAC…
RMNH.CRUS.D.57466	A. agaricites	CAR11	2014-04-09	8.5	KM van Tienderen	KY026241	CATAAAGATATTGGTACATTATATTTTATCTTCGGAGCTTGAGCAGGAATAGTAGGCACTTCACTAAGACTAATTATTCGAGCAGAACTAAGACAACCAGGTAGCCTAATTGGTAACGACCAAATCTACAATGTTGTAGTTACAGCTCATGCTTTTGTAATAATTTTTTTCATAGTGATGCCGATTATAATTGGTGGGTTTGGAAACTGATTAGTTCCCCTAATATTAGGTGCACCAGATATAGCCTTTCCACGTATAAATAACATAAGATTCTGATTGCTCCCTCCTTCTTTATCCCTTCTATTAACAAGAGGCATAGTTGAAAGAGGTGTTGGAACTGGATGAACAGTATATCCGCCACTGGCTGCTGCTATCGCTCATGCCGGAGCCTCAGTAGAC…
RMNH.CRUS.D.57468	A. agaricites	CAR11	2014-04-09	13.2	KM van Tienderen	KY026242	CATAAAGATATTGGTACATTATATTTTATCTTCGGAGCTTGAGCAGGAATAGTAGGTACTTCACTAAGACTAATTATTCGAGCAGAACTAAGACAACCAGGTAGCCTAATTGGTAACGACCAAATCTACAATGTTGTAGTTACAGCTCATGCTTTTGTAATAATCTTTTTCATAGTGATGCCGATTATAATTGGGGGGTTTGGAAACTGGTTAGTTCCCCTAATATTAGGTGCACCAGATATAGCCTTTCCACGTATAAATAACATAAGGTTCTGACTACTCCCTCCTTCTTTATCCCTTCTATTAACAAGAGGCATAGTTGAAAGAGGTGTTGGAACTGGATGAACAGTATACCCGCCACTGGCTGCTGCTATCGCTCATGCCGGAGCTTCAGTGGAC…
RMNH.CRUS.D.57469	A. lamarcki	CAR11	2014-04-09	18.4	KM van Tienderen	KY026243	CATAAAGATATTGGTACATTATATTTTATCTTCGGAGCTTGAGCAGGAATAGTAGGCACTTCACTAAGACTAATTATTCGAGCAGAACTAAGACAACCAGGTAGCCTAATTGGTAACGACCAAATCTACAATGTTGTAGTTACAGCTCATGCTTTCGTAATAATTTTTTTCATAGTGATGCCAATTATAATTGGTGGATTTGGAAACTGACTAGTTCCCCTAATATTAGGTGCACCAGATATAGCCTTTCCACGTATAAATAACATAAGATTCTGACTGCTCCCTCCTTCTTTATCCCTTCTATTAACAAGAGGCATAGTTGAAAGAGGTGTTGGAACTGGATGGACAGTGTATCCGCCTCTGGCTGCTGCTATCGCTCATGCCGGAGCCTCAGTAGAC…
RMNH.CRUS.D.57470	A. agaricites	CAR11	2014-04-09	11.5	KM van Tienderen	KY026244	CATAAAGATATTGGTACATTATATTTTATCTTCGGAGCTTGAGCAGGAATAGTAGGTACTTCACTAAGACTAATTATTCGAGCAGAACTAAGACAACCAGGTAGCCTAATTGGTAACGACCAAATCTACAATGTTGTAGTTACAGCTCATGCTTTTGTAATAATCTTTTTCATAGTGATGCCGATTATAATTGGGGGGTTTGGAAACTGATTAGTTCCCCTAATATTAGGTGCACCAGATATAGCCTTTCCACGTATAAATAACATAAGATTCTGACTACTCCCTCCTTCTTTATCCCTTCTATTAACAAGAGGCATAGTTGAAAGAGGTGTTGGAACTGGATGAACAGTATACCCACCACTGGCTGCTGCTATCGCTCATGCCGGAGCTTCAGTGGAC…
RMNH.CRUS.D.57471	A. agaricites	CAR11	2014-04-09	11.5	KM van Tienderen	KY026323	CATAAAGATATTGGTACATTATATTTTATCTTCGGAGCTTGAGCAGGAATAGTAGGTACTTCACTAAGACTAATTATTCGAGCAGAACTAAGACAACCAGGTAGCCTAATTGGTAACGACCAAATCTACAATGTTGTAGTTACAGCTCATGCTTTTGTAATAATCTTTTTCATAGTGATGCCCATTATAATTGGTGGGTTTGGAAACTGGTTAGTTCCCCTAATATTAGGTGCACCAGATATAGCCTTTCCACGTATAAATAACATAAGATTCTGACTACTCCCTCCTTCTTTATCCCTTCTATTAACAAGAGGCATAGTTGAAAGAGGTGTTGGAACTGGATGAACAGTATACCCACCACTGGCTGCTGCTATCGCTCATGCTGGAGCTTCAGTGGAC…
RMNH.CRUS.D.57472	A. agaricites	CAR11	2014-04-09	11.5	KM van Tienderen	KY026324	CATAAAGATATTGGTACATTATATTTTATCTTCGGAGCTTGAGCAGGAATAGTAGGTACTTCACTAAGACTAATTATTCGAGCAGAACTAAGACAACCAGGTAGCCTAATTGGTAACGACCAAATCTACAATGTTGTAGTTACAGCTCATGCTTTTGTAATAATCTTTTTCATAGTGATGCCGATTATAATTGGGGGGTTTGGAAACTGGTTAGTTCCCCTAATATTAGGTGCACCGGATATAGCCTTTCCACGTATAAATAACATAAGATTCTGACTACTCCCTCCTTCTTTATCCCTTCTATTAACAAGAGGCATAGTTGAAAGAGGTGTTGGAACTGGATGAACAGTATAYCCACCACTAGCTGCTGCTATCGCTCATGCTGGAGCTTCAGTGGAC…
RMNH.CRUS.D.57473	A. agaricites	CAR11	2014-04-09	11.5	KM van Tienderen	KY026325	CATAAAGATATTGGTACATTATATTTTATCTTCGGAGCTTGAGCAGGAATAGTAGGTACTTCACTAAGACTAATTATTCGAGCAGAACTAAGACAACCAGGTAGCCTAATTGGTAATGACCAAATCTACAATGTTGTAGTTACAGCTCATGCTTTTGTAATAATCTTTTTCATAGTGATGCCGATTATAATTGGGGGGTTTGGAAACTGGTTAGTTCCCCTAATACTAGGTGCACCAGATATAGCCTTTCCACGTATAAATAACATAAGATTCTGACTACTCCCTCCTTCTTTATCCCTTCTATTAACAAGAGGCATAGTTGAAAGAGGTGTTGGAACTGGATGAACAGTATACCCACCACTGGCTGCTGCTATCGCTCATGCTGGAGCTTCAGTAGAC…
RMNH.CRUS.D.57474	A. agaricites	CAR11	2014-04-09	11.5	KM van Tienderen	KY026326	CATAAAGATATTGGTACATTATATTTTATCTTCGGAGCTTGAGCAGGAATAGTAGGTACTTCACTAAGACTAATTATTCGAGCAGAACTAAGACAACCAGGTAGCCTAATTGGTAACGACCAAATCTATAATGTTGTAGTTACAGCTCATGCTTTTGTAATAATCTTTTTCATAGTGATACCGATTATAATTGGTGGGTTTGGAAACTGGTTAGTTCCCCTAATATTAGGTGCACCAGATATAGCCTTTCCACGTATAAATAACATAAGATTCTGACTACTCCCTCCTTCTTTATCCCTTCTATTAACAAGAGGCATAGTTGAAAGAGGTGTTGGAACTGGATGAACAGTATACCCACCACTGGCTGCTGCTATCGCTCATGCCGGAGCTTCAGTGGAC…
RMNH.CRUS.D.57475	A. agaricites	CAR11	2014-04-09	11.5	KM van Tienderen	KY026327	CATAAAGATATTGGTACATTATATTTTATCTTCGGAGCTTGAGCAGGAATAGTAGGCACTTCACTAAGACTAATTATTCGAGCAGAACTAAGACAACCAGGTAGCCTAATTGGTAACGACCAAATCTACAATGTTGTAGTTACAGCTCATGCTTTTGTAATAATCTTTTTCATAGTAATACCGATTATAATTGGTGGGTTTGGAAACTGGTTAGTTCCCCTAATATTAGGTGCACCAGATATAGCCTTTCCACGTATAAATAACATAAGATTCTGACTACTCCCTCCTTCTTTATCCCTTCTATTAACAAGAGGCATAGTTGAAAGAGGTGTTGGAACTGGATGAACAGTATACCCACCACTGGCTGCTGCTATCGCTCATGCCGGAGCTTCAGTAGAC…
RMNH.CRUS.D.57476	A. lamarcki	CAR12	2014-04-10	19.9	KM van Tienderen	KY026245	CATAAAGATATTGGTACATTATATTTTATCTTAGGAGCTTGAGCAGGAATAGTAGGCACTTCACTGAGACTAATTATTCGAGCAGAACTAAGACAACCAGGTAGTCTAATTGGTAACGACCAAATCTACAATGTTGTAGTTACAGCTCATGCTTTTGTAATAATTTTTTTCATAGTGATGCCGATTATAATTGGTGGGTTTGGAAACTGATTAGTTCCCCTAATATTAGGTGCACCAGATATAGCCTTTCCACGTATAAATAACATAAGATTCTGATTACTCCCCCCTTCTTTATCCCTTCTATTAACAAGAGGCATAGTTGAAAGAGGTGTTGGAACTGGATGAACAGTATATCCACCACTAGCTGCTGCTATCGCTCATGCCGGAGCTTCAGTAGAC…
RMNH.CRUS.D.57477	A. lamarcki	CAR12	2014-04-10	19.9	KM van Tienderen	KY026328	CATAAAGATATTGGTACATTATATTTTATCTTCGGAGCTTGAGCAGGAATAGTAGGCACTTCACTAAGACTAATTATTCGAGCAGAACTAAGACAACCAGGTAGCCTAATTGGTAACGACCAAATCTACAATGTTGTAGTTACAGCTCATGCTTTTGTAATAATTTTTTTCATAGTGATGCCAATTATAATTGGTGGGTTTGGAAACTGATTAGTTCCCCTAATATTAGGTGCACCAGATATAGCCTTTCCACGTATAAATAACATAAGATTCTGACTACTCCCTCCTTCTTTATCCCTTCTATTAACAAGAGGCATAGTTGAAAGAGGTGTTGGAACTGGATGAACAGTATATCCGCCACTGGCTGCTGCTATCGCTCATGCCGGAGCCTCAGTAGAC…
RMNH.CRUS.D.57478	A. lamarcki	CAR12	2014-04-10	21	KM van Tienderen	KY026246	CATAAAGATATTGGTACATTATATTTTATCTTCGGAGCTTGAGCAGGAATAGTAGGCACTTCACTAAGACTAATTATTCGAGCAGAACTAAGACAACCAGGTAGCCTAATTGGTAACGACCAAATCTACAATGTTGTAGTTACAGCTCATGCTTTCGTAATAATTTTTTTCATAGTGATACCAATTATAATTGGTGGATTTGGAAACTGACTAGTTCCCCTAATATTAGGTGCACCAGATATAGCCTTTCCACGTATAAATAACATAAGATTCTGACTGCTCCCTCCTTCTTTATCCCTTCTATTAACAAGAGGCATAGTTGAAAGAGGTGTTGGAACTGGATGGACAGTATATCCGCCTCTGGCTGCTGCTATCGCTCATGCCGGAGCCTCAGTAGAC…
RMNH.CRUS.D.57479	A. lamarcki	CAR13	2014-04-10	12	KM van Tienderen	KY026247	CATAAAGATATTGGTACATTATATTTTATCTTCGGAGCTTGAGCAGGAATAGTAGGCACTTCACTAAGACTAATTATTCGAGCAGAACTAAGACAACCAGGTAGCCTAATTGGTAACGACCAAATCTACAATGTTGTAGTTACAGCTCATGCTTTTGTAATAATTTTTTTCATAGTGATGCCAATTATAATTGGTGGGTTTGGAAACTGATTAGTTCCCCTAATATTAGGTGCACCAGATATAGCCTTTCCACGTATAAATAACATAAGATTCTGACTACTCCCTCCTTCCTTATCCCTTCTATTAACAAGAGGCATAGTTGAAAGAGGTGTTGGAACTGGATGAACAGTATATCCGCCACTGGCTGCTGCTATCGCTCATGCCGGAGCCTCAGTAGAC…
RMNH.CRUS.D.57480	A. lamarcki	CAR13	2014-04-10	17.5	KM van Tienderen	KY026248	CATAAAGATATTGGTACATTATATTTTATCTTCGGAGCTTGAGCAGGAATAGTAGGCACTTCATTAAGACTAATTATTCGAGCAGAACTAAGACAACCAGGTAGCCTAATTGGTAACGACCAAATCTACAATGTTGTAGTTACAGCTCATGCTTTTGTAATAATTTTTTTCATAGTGATGCCGATTATAATTGGTGGATTTGGAAACTGATTAGTTCCCCTAATATTAGGTGCACCAGATATAGCCTTTCCACGTATAAATAACATAAGATTCTGACTGCTCCCTCCTTCTTTATCCCTTCTATTAACAAGAGGCATAGTTGAAAGAGGTGTTGGAACTGGATGGACAGTGTATCCGCCACTGGCTGCTGCTATCGCTCATGCCGGAGCCTCAGTAGAT…
RMNH.CRUS.D.57481	A. lamarcki	CAR13	2014-04-10	12.7	KM van Tienderen	KY026329	CATAAAGATATTGGTACATTATATTTTATCTTCGGAGCTTGAGCAGGAATAGTAGGCACTTCATTAAGACTAATTATTCGAGCAGAACTAAGACAACCAGGTAGCCTAATTGGTAACGACCAAATCTACAATGTTGTAGTTACAGCTCATGCTTTTGTAATAATTTTTTTCATAGTGATGCCGATTATAATTGGTGGATTTGGAAACTGATTAGTTCCCCTAATATTAGGTGCACCAGATATAGCCTTTCCACGTATAAATAACATAAGATTCTGACTGCTCCCTCCTTCTTTATCCCTTCTATTAACAAGAGGCATAGTTGAAAGAGGTGTTGGAACTGGGTGAACAGTGTATCCACCACTGGCTGCTGCTATCGCTCATGCCGGAGCCTCAGTAGAT…
RMNH.CRUS.D.57482	A. humilis	CAR13	2014-04-10	18.5	KM van Tienderen	KY026249	CATAAAGATATTGGTACATTATATTTTATCTTCGGAGCTTGAGCAGGAATAGTAGGCACTTCATTAAGACTAATTATTCGAGCAGAACTAAGACAACCAGGTAGCCTAATTGGTAACGATCAAATCTACAATGTTGTAGTTACAGCTCACGCTTTTGTAATAATTTTTTTCATAGTAATACCGATTATAATTGGTGGATTTGGAAACTGGCTAGTTCCCCTAATACTAGGTGCACCAGATATAGCCTTTCCACGTATAAATAACATAAGGTTCTGACTACTCCCTCCTTCTTTATCTCTTCTATTAACAAGAGGCATAGTTGAAAGAGGCGTTGGAACTGGATGAACAGTATACCCACCACTAGCTGCTGCTATCGCTCATGCCGGAGCTTCAGTAGAC…
RMNH.CRUS.D.57483	A. agaricites	CAR14	2014-04-11	11	KM van Tienderen	KY026250	CATAAAGATATTGGTACATTATATTTTATCTTCGGAGCTTGAGCAGGAATAGTAGGTACTTCACTAAGACTAATTATTCGAGCAGAACTAAGACAACCAGGTAGCCTAATTGGTAACGACCAAATCTACAATGTTGTAGTTACAGCTCATGCTTTTGTAATAATCTTTTTCATAGTGATGCCGATTATAATTGGGGGGTTTGGAAACTGGTTAGTTCCCCTAATATTAGGTGCACCAGATATAGCCTTTCCACGTATAAATAACATAAGATTCTGACTACTCCCTCCTTCTTTATCCCTTCTATTAACAAGAGGCATAGTTGAAAGAGGTGTTGGAACTGGATGAACAGTATACCCACCACTGGCTGCTGCTATCGCTCATGCCGGAGCTTCAGTAGAC…
RMNH.CRUS.D.57484	A. lamarcki	CAR14	2014-04-11	20.6	KM van Tienderen	KY026251	CATAAAGATATTGGTACATTATATTTTATCTTCGGAGCTTGAGCAGGAATAGTAGGCACTTCACTAAGACTAATTATTCGAGCAGAACTAAGACAACCAGGTAGCCTAATTGGTAACGACCAAATCTACAATGTTGTAGTTACAGCTCATGCTTTCGTAATAATTTTTTTCATAGTGATGCCAATTATAATTGGTGGATTTGGAAACTGACTAGTTCCCCTAATATTAGGTGCACCAGATATAGCCTTTCCACGTATAAATAACATAAGATTCTGACTGCTCCCTCCTTCTTTATCCCTTCTATTAACAAGAGGTATAGTTGAAAGAGGTGTTGGAACTGGATGGACAGTATATCCGCCTCTGGCTGCTGCTATCGCTCATGCCGGAGCCTCAGTAGAC…
RMNH.CRUS.D.57485	A. lamarcki	CAR14	2014-04-11	18.5	KM van Tienderen	KY026252	CATAAAGATATTGGTACATTATATTTTATCTTCGGAGCTTGAGCAGGAATAGTAGGCACTTCACTAAGACTAATTATTCGAGCAGAACTAAGACAACCAGGTAGCCTAATTGGTAACGACCAAATCTACAATGTTGTAGTTACAGCTCATGCTTTTGTAATAATTTTTTTCATAGTGATGCCGATTATAATTGGCGGGTTTGGAAATTGATTAGTTCCCCTAATATTAGGTGCACCAGATATAGCCTTTCCACGTATAAATAACATAAGATTCTGACTGCTCCCTCCTTCTTTATCCCTTCTATTAACAAGAGGCATAGTTGAAAGAGGTGTTGGAACTGGATGGACAGTATATCCGCCACTGGCTGCTGCTATCGCTCATGCCGGAGCCTCAGTAGAC…
RMNH.CRUS.D.57486	A. agaricites	CAR14	2014-04-11	18.2	KM van Tienderen	KY026330	CATAAAGATATTGGTACATTATATTTTATCTTCGGAGCTTGAGCAGGAATAGTAGGTACTTCACTAAGACTAATTATTCGAGCAGAACTAAGACAACCAGGTAGCCTAATTGGTAACGACCAAATCTACAATGTTGTAGTTACAGCTCATGCTTTTGTAATAATCTTTTTCATAGTGATGCCCATTATAATTGGTGGGTTTGGAAATTGGTTAGTTCCCTTAATATTAGGTGCACCAGATATAGCCTTTCCACGTATAAATAATATAAGATTCTGACTACTCCCTCCTTCTTTATCCCTTCTATTAACAAGAGGCATAGTTGAAAGAGGTGTTGGAACTGGATGAACAGTATACCCACCACTGGCTGCTGCTATCGCTCATGCCGGAGCTTCAGTGGAC…
RMNH.CRUS.D.57487	A. lamarcki	CAR14	2014-04-11	15.1	KM van Tienderen	KY026253	CATAAAGATATTGGTACATTATATTTTATCTTCGGAGCTTGAGCAGGAATAGTAGGCACTTCATTAAGACTAATTATTCGAGCAGAACTAAGACAACCAGGTAGCCTAATTGGTAACGACCAAATCTACAATGTTGTAGTTACAGCTCATGCTTTTGTAATAATTTTTTTCATAGTGATACCGATTATAATTGGTGGGTTTGGAAACTGATTAGTCCCCCTAATATTAGGTGCACCAGATATAGCCTTTCCACGTATAAATAACATAAGATTTTGACTGCTCCCTCCTTCTTTATCCCTTCTATTAACAAGAGGCATAGTTGAAAGAGGTGTTGGAACTGGATGGACAGTGTATCCGCCACTGGCTGCTGCTATCGCTCATGCCGGAGCCTCAGTAGAC…
RMNH.CRUS.D.57488	A. agaricites	CAR14	2014-04-11	11	KM van Tienderen	KY026331	CATAAAGATATTGGTACATTATATTTTATCTTCGGAGCTTGAGCAGGAATAGTAGGCACTTCACTAAGACTAATTATTCGAGCAGAACTAAGACAACCAGGTAGCCTAATTGGTAACGACCAAATCTACAATGTTGTAGTTACAGCTCATGCTTTTGTAATAATTTTTTTCATAGTGATGCCGATTATAATTGGTGGGTTTGGAAATTGATTAGTTCCCCTAATATTAGGTGCACCAGATATAGCCTTTCCACGTATAAATAACATAAGATTCTGACTTCTCCCTCCTTCTTTATCCCTTCTATTAACAAGAGGCATAGTTGAAAGAGGTGTTGGAACTGGATGGACAGTATATCCGCCACTGGCTGCTGCTATCGCTCATGCCGGAGCCTCAGTAGAC…
RMNH.CRUS.D.57490	A. agaricites	CAR15	2014-04-12	20	KM van Tienderen	KY026254	CATAAAGATATTGGTACATTATATTTTATCTTCGGAGCTTGAGCAGGAATAGTAGGTACTTCACTAAGACTAATTATTCGAGCAGAACTAAGACAACCAGGTAGCCTAATTGGTAACGACCAAATCTACAATGTTGTAGTTACAGCTCATGCTTTTGTAATAATCTTCTTCATAGTGATGCCGATTATAATTGGTGGGTTTGGAAACTGGTTAGTTCCCCTAATATTAGGTGCACCAGATATAGCCTTTCCACGTATAAATAACATAAGATTCTGATTACTCCCTCCCTCTTTATCCCTTCTATTAACAAGAGGCATAGTTGAAAGAGGTGTTGGAACTGGATGAACAGTATACCCACCACTGGCTGCTGCTATCGCTCATGCCGGAGCTTCAGTGGAC…
RMNH.CRUS.D.57491	A. lamarcki	CAR15	2014-04-12	20	KM van Tienderen	KY026255	CATAAAGATATTGGTACATTATATTTTATCTTCGGAGCTTGAGCAGGAATAGTAGGCACTTCACTAAGACTAATTATTCGAGCAGAACTAAGACAACCAGGTAGCCTAATTGGTAACGACCAAATCTACAATGTTGTAGTTACAGCTCATGCTTTTGTAATAATTTTTTTCATAGTGATGCCGATTATAATTGGCGGGTTTGGAAACTGATTAGTTCCCCTAATATTAGGTGCACCAGATATAGCCTTTCCACGTATAAATAACATAAGATTCTGACTGCTCCCTCCTTCTTTATCCCTTCTATTAACAAGAGGTATAGTTGAAAGAGGTGTTGGAACTGGATGGACAGTATATCCGCCACTGGCTGCTGCTATCGCTCATGCCGGAGCCTCAGTAGAC…
RMNH.CRUS.D.57492	A. agaricites	CAR15	2014-04-12	17.5	KM van Tienderen	KY026256	CATAAAGATATTGGTACATTATATTTTATCTTCGGAGCTTGAGCAGGAATAGTAGGCACTTCACTAAGACTAATTATTCGAGCAGAACTAAGACAACCAGGTAGCCTAATTGGTAACGACCAAATCTACAATGTTGTAGTTACAGCTCATGCTTTTGTAATAATTTTTTTCATAGTGATGCCGATTATAATTGGTGGGTTTGGAAACTGATTAGTTCCCCTAATATTGGGTGCACCAGATATAGCTTTTCCACGTATAAATAACATAAGATTCTGGCTGCTCCCTCCTTCTTTATCCCTTCTATTAACAAGAGGCATAGTTGAAAGAGGTGTTGGAACTGGATGRACAGTATATCCGCCACTGGCTGCTGCTATCGCTCATGCTGGAGCCTCAGTAGAC…
RMNH.CRUS.D.57493	A. agaricites	CAR15	2014-04-12	20	KM van Tienderen	KY026257	CATAAAGATATTGGTACATTATATTTTATCTTCGGAGCTTGAGCAGGAATAGTAGGCACTTCATTAAGACTAATTATTCGAGCAGAACTAAGACAACCAGGTAGCCTAATTGGTAACGACCAAATCTACAATGTTGTAGTTACAGCTCATGCTTTTGTAATAATTTTTTTCATAGTGATGCCGATTATAATTGGCGGGTTTGGAAATTGATTAGTTCCCCTAATATTAGGTGCACCAGATATAGCCTTTCCACGTATAAATAACATAAGATTCTGACTGCTCCCTCCTTCTTTATCCCTTCTATTAACAAGAGGCATAGTTGAAAGAGGTGTTGGAACTGGATGGACAGTATATCCGCCACTGGCTGCTGCTATCGCTCATGCCGGAGCCTCAGTAGAC…
RMNH.CRUS.D.57494	A. agaricites	CAR16	2014-04-15	18.9	KM van Tienderen	KY026258	CATAAAGATATTGGTACATTATATTTTATCTTCGGAGCTTGAGCAGGAATAGTAGGCACTTCACTAAGACTAATTATTCGAGCAGAACTAAGACAACCAGGTAGCCTAATTGGTAACGACCAAATCTACAATGTTGTAGTTACAGCTCATGCTTTCGTAATAATTTTTTTCATAGTGATGCCAATTATAATTGGTGGATTTGGAAACTGACTAGTTCCCCTAATATTAGGTGCACCAGATATAGCCTTTCCACGTATAAATAACATAAGATTCTGACTGCTCCCTCCTTCTTTATCCCTTCTATTAACAAGAGGCATAGTTGAAAGAGGTGTTGGAACTGGATGGACAGTATATCCGCCTCTGGCTGCTGCTATCGCTCATGCCGGAGCCTCAGTAGAC…
RMNH.CRUS.D.57495	A. agaricites	CAR16	2014-04-15	18.9	KM van Tienderen	KY026332	CATAAAGATATTGGTACATTATATTTTATCTTCGGAGCTTGAGCAGGAATAGTAGGTACTTCACTAAGACTAATTATTCGAGCAGAACTAAGACAACCAGGTAGCCTAATTGGTAACGACCAAATCTATAATGTTGTAGTTACAGCTCATGCTTTTGTAATAATCTTTTTCATAGTGATGCCGATTATAATTGGTGGATTTGGAAACTGGTTAGTTCCCCTAATATTAGGTGCACCAGATATAGCCTTTCCACGTATAAATAACATAAGGTTTTGACTACTCCCCCCTTCTTTATCCCTTCTATTAACAAGAGGCATAGTTGAAAGAGGTGTTGGAACTGGATGAACAGTATACCCACCACTGGCTGCTGCTATCGCTCATGCCGGAGCTTCAGTGGAC…
RMNH.CRUS.D.57496	A. agaricites	CAR16	2014-04-15	13.6	KM van Tienderen	KY026259	CATAAAGATATTGGTACATTATATTTTATCTTCGGAGCTTGAGCAGGAATAGTAGGTACTTCACTAAGACTAATTATTCGAGCAGAACTAAGACAACCAGGTAGCCTAATTGGTAACGACCAAATCTACAATGTTGTAGTTACAGCTCATGCTTTTGTAATAATCTTTTTCATAGTGATGCCGATTATAATTGGTGGGTTTGGAAACTGGTTAGTTCCCCTAATATTAGGTGCACCAGATATAGCCTTTCCACGTATAAATAACATAAGATTCTGACTACTCCCTCCTTCTTTATCCCTTCTATTAACAAGAGGCATAGTTGAAAGAGGTGTTGGAACTGGATGAACAGTATACCCACCACTGGCTGCTGCTATCGCTCATGCCGGAGCTTCAGTAGAC…
RMNH.CRUS.D.57497	A. lamarcki	CAR16	2014-04-15	19.5	KM van Tienderen	KY026260	CATAAAGATATTGGTACATTATATTTTATCTTCGGAGCTTGAGCAGGAATAGTAGGCACTTCATTAAGACTAATTATTCGAGCAGAACTAAGACAACCAGGTAGCCTAATTGGTAACGACCAAATCTACAATGTTGTAGTTACAGCTCATGCTTTTGTAATAATTTTTTTCATAGTGATGCCGATTATAATTGGTGGATTTGGAAACTGATTAGTTCCCCTAATACTAGGTGCACCAGATATAGCCTTTCCACGTATAAATAACATAAGATTCTGACTGCTTCCTCCTTCTTTATCCCTTCTATTAACAAGAGGCATAGTTGAAAGAGGTGTTGGAACTGGATGAACAGTATATCCACCACTAGCTGCTGCTATCGCTCATGCCGGAGCCTCAGTAGAT…
RMNH.CRUS.D.57498	A. agaricites	CAR16	2014-04-15	19.2	KM van Tienderen	KY026261	CATAAAGATATTGGTACATTATATTTTATCTTCGGAGCTTGAGCAGGAATAGTAGGTACTTCACTAAGACTAATTATTCGAGCAGAACTAAGACAACCAGGTAGCCTAATTGGTAACGACCAAATCTACAATGTTGTAGTTACAGCTCATGCTTTTGTAATAATCTTTTTCATAGTGATGCCGATTATAATTGGTGGGTTTGGAAACTGGTTAGTTCCCCTAATATTAGGTGCACCAGATATAGCCTTTCCACGTATAAATAACATAAGATTCTGACTACTCCCTCCTTCTTTATCCCTTCTATTAACAAGAGGCATAGTTGAAAGAGGTGTTGGAACTGGATGAACAGTATACCCACCACTGGCTGCTGCTATCGCTCATGCCGGAGCTTCAGTAGAC…
RMNH.CRUS.D.57499	A. agaricites	CAR16	2014-04-15	19.2	KM van Tienderen	KY026333	CATAAAGATATTGGTACATTATATTTTATCTTCGGAGCTTGAGCAGGAATAGTAGGCACTTCACTAAGACTAATTATTCGAGCAGAATTAAGACAACCAGGTAGCCTAATTGGTAACGACCAAATCTACAATGTTGTAGTTACAGCTCATGCTTTTGTAATAATTTTTTTCATAGTGATGCCGATTATAATTGGTGGGTTTGGAAATTGATTAGTTCCCCTAATATTGGGTGCACCAGATATAGCTTTTCCACGTATAAATAACATAAGATTCTGGCTGCTCCCTCCTTCTTTATCCCTTCTATTAACAAGAGGCATAGTTGAAAGAGGTGTTGGAACTGGATGGACAGTATATCCGCCACTGGCTGCTGCTATCGCTCATGCTGGAGCCTCAGTAGAC…
RMNH.CRUS.D.57500	A. lamarcki	CAR16	2014-04-15	18.7	KM van Tienderen	KY026262	CATAAAGATATTGGTACATTATATTTTATCTTCGGAGCTTGAGCAGGAATAGTAGGCACTTCACTAAGACTAATTATTCGAGCAGAACTAAGACAACCAGGTAGTCTAATTGGTAACGACCAAATCTACAATGTTGTAGTTACAGCCCATGCTTTCGTAATAATTTTTTTCATAGTGATGCCAATTATAATTGGTGGATTTGGAAACTGACTAGTTCCCCTAATATTAGGTGCACCAGATATAGCCTTTCCACGTATAAATAACATAAGATTCTGACTGCTCCCTCCTTCTTTATCCCTTCTATTAACAAGAGGCATAGTTGAAAGAGGTGTTGGAACTGGATGGACAGTATATCCGCCTCTGGCTGCTGCTATCGCTCATGCCGGAGCCTCAGTAGAC…
RMNH.CRUS.D.57501	A. lamarcki	CAR16	2014-04-15	18.7	KM van Tienderen	KY026334	CATAAAGATATTGGTACATTATATTTTATCTTCGGAGCTTGAGCAGGAATAGTAGGCACTTCACTAAGACTAATTATTCGAGCAGAACTAAGACAACCAGGTAGCCTAATTGGTAACGACCAAATCTACAATGTTGTAGTTACAGCCCATGCTTTCGTAATAATTTTTTTCATAGTGATGCCAATTATAATTGGTGGATTTGGAAACTGACTAGTTCCCCTAATATTAGGTGCACCAGATATAGCCTTTCCACGTATAAATAACATAAGATTCTGACTGCTCCCTCCTTCTTTATCCCTTCTATTAACAAGAGGCATAGTTGAAAGAGGTGTTGGAACTGGATGGACAGTATATCCGCCCCTGGCTGCTGCTATCGCTCATGCCGGAGCCTCAGTAGAC…
RMNH.CRUS.D.57502	A. lamarcki	CAR17	2014-04-16	12.2	KM van Tienderen	KY026263	CATAAAGATATTGGTACATTATATTTTATCTTCGGAGCTTGAGCAGGAATAGTAGGCACTTCATTAAGATTAATTATTCGAGCAGAACTAAGACAACCAGGTAGCCTAATTGGTAACGACCAAATCTACAATGTTGTAGTTACAGCTCATGCTTTTGTAATAATTTTTTTCATAGTGATGCCAATTATAATTGGTGGATTTGGAAACTGATTAGTTCCCCTAATATTAGGTGCACCAGATATAGCCTTTCCACGTATAAATAACATAAGATTCTGACTGCTCCCTCCTTCTTTATCCCTTCTATTAACAAGAGGCATAGTTGAAAGAGGTGTTGGAACTGGATGGACAGTGTATCCGCCACTAGCTGCTGCTATCGCTCATGCCGGAGCCTCAGTAGAT…
RMNH.CRUS.D.57503	A. lamarcki	CAR17	2014-04-16	12.2	KM van Tienderen	KY026335	CATAAAGATATTGGTACATTATATTTTATCTTCGGAGCTTGAGCAGGAATAGTAGGCACTTCACTAAGATTAATTATTCGAGCAGAACTAAGACAACCAGGTAGCCTAATTGGTAACGACCAAATCTACAATGTTGTAGTTACAGCTCATGCTTTCGTAATAATTTTTTTCATAGTGATACCAATTATAATTGGTGGATTTGGAAACTGACTAGTTCCCCTAATATTAGGTGCACCAGATATAGCCTTTCCACGTATAAATAACATAAGATTCTGACTGCTCCCTCCTTCTTTATCCCTTCTATTAACAAGAGGCATAGTTGAAAGAGGTGTTGGAACTGGATGGACAGTATATCCGCCTCTGGCTGCTGCTATCGCTCATGCCGGAGCCTCAGTAGAC…
RMNH.CRUS.D.57504	A. humilis	CAR17	2014-04-16	32.5	KM van Tienderen	KY026264	CATAAAGATATTGGTACATTATATTTTATCTTCGGAGCTTGAGCAGGAATAGTAGGCACTTCACTAAGACTAATTATTCGAGCAGAACTAAGACAACCAGGTAGCCTAATTGGTAACGACCAAATCTACAATGTTGTAGTTACAGCTCATGCTTTCGTAATAATTTTTTTCATAGTGATGCCAATTATAATTGGTGGATTTGGAAACTGACTAGTTCCCCTAATATTAGGTGCACCAGATATAGCCTTTCCACGTATAAATAACATAAGATTCTGACTGCTCCCTCCTTCTTTATCCCTTCTATTAACAAGAGGCATAGTTGAAAGAGGTGTTGGAACTGGATGGACAGTATATCCGCCTCTGGCTGCTGCTATCGCTCATGCCGGAGCCTCAGTAGAC…
RMNH.CRUS.D.57505	A. lamarcki	CAR17	2014-04-16	32.5	KM van Tienderen	KY026336	CATAAAGATATTGGTACATTATATTTTATCTTCGGAGCTTGAGCAGGAATAGTAGGCACTTCACTAAGACTAATTATTCGAGCAGAACTAAGACAACCAGGTAGCCTAATTGGTAACGACCAAATCTACAATGTTGTAGTTACAGCCCATGCTTTCGTAATAATTTTTTTCATAGTAATGCCAATTATAATTGGTGGATTTGGAAACTGACTAGTTCCCCTAATATTAGGTGCACCAGATATAGCCTTTCCACGTATAAATAACATAAGATTCTGACTGCTCCCTCCTTCTTTATCCCTTCTATTAACAAGAGGCATAGTTGAAAGAGGTGTTGGAACTGGATGGACAGTATATCCGCCTCTGGCTGCTGCTATCGCTCATGCCGGAGCCTCAGTAGAC…
RMNH.CRUS.D.57506	A. agaricites	CAR17	2014-04-16	14.5	KM van Tienderen	KY026265	CATAAAGATATTGGTACATTATATTTTATCTTCGGAGCTTGAGCAGGAATAGTAGGTACTTCACTAAGACTAATTATTCGAGCAGAACTAAGACAACCAGGTAGCCTAATTGGTAACGACCAAATCTACAATGTTGTAGTTACAGCTCATGCTTTTGTAATAATCTTTTTCATAGTAATGCCGATTATAATTGGGGGGTTTGGAAACTGGTTAGTTCCCCTAATATTAGGTGCACCAGATATAGCCTTTCCACGTATAAATAACATAAGATTCTGACTACTTCCTCCTTCTTTATCCCTTCTATTAACAAGAGGCATAGTTGAAAGAGGTGTTGGAACTGGATGAACAGTATACCCACCACTAGCTGCTGCTATCGCCCATGCCGGAGCTTCAGTGGAC…
RMNH.CRUS.D.57507	A. agaricites	CAR17	2014-04-16	14.5	KM van Tienderen	KY026337	CATAAAGATATTGGTACATTATATTTTATCTTCGGAGCTTGAGCAGGAATAGTAGGTACTTCACTAAGACTAATTATTCGAGCAGAACTAAGACAACCAGGTAGCCTAATTGGTAACGACCAAATCTACAATGTTGTAGTTACAGCTCATGCTTTTGTAATAATCTTTTTCATAGTGATGCCGATTATAATTGGTGGGTTTGGAAACTGGTTAGTTCCCTTAATATTAGGTGCACCAGATATAGCCTTTCCACGTATAAATAACATAAGATTCTGACTACTCCCTCCTTCTTTATCCCTTCTATTAACAAGAGGCATAGTTGAAAGAGGTGTTGGAACTGGATGAACAGTATACCCACCACTGGCTGCTGCTATCGCTCACGCTGGAGCTTCAGTGGAC…
RMNH.CRUS.D.57508	A. lamarcki	CAR17	2014-04-16	18	KM van Tienderen	KY026338	CATAAAGATATTGGTACATTATATTTTATCTTCGGAGCTTGAGCAGGAATAGTAGGCACTTCACTAAGACTAATTATTCGAGCAGAACTAAGACAACCAGGTAGCCTAATTGGTAACGACCAAATCTACAATGTTGTAGTTACAGCTCATGCTTTTGTAATAATTTTTTTTATAGTGATGCCGATTATAATTGGTGGGTTTGGAAACTGATTAGTTCCCCTAATATTAGGTGCACCAGATATAGCCTTTCCACGTATAAATAACATAAGATTCTGACTGCTCCCTCCTTCTTTATCCCTTCTATTAACAAGAGGCATAGTTGAAAGAGGTGTTGGAACTGGATGAACAGTATATCCACCACTAGCTGCTGCTATCGCCCATGCCGGAGCTTCAGTAGAC…
RMNH.CRUS.D.57509	A. agaricites	CAR18	2014-04-17	14.1	KM van Tienderen	KY026267	CATAAAGATATTGGTACATTATATTTTATCTTCGGAGCTTGAGCAGGAATAGTAGGTACTTCACTAAGACTAATTATTCGAGCAGAACTAAGACAACCAGGTAGCCTAATTGGTAATGACCAAATCTACAATGTTGTAGTTACAGCTCATGCTTTTGTAATAATCTTTTTCATAGTGATGCCGATTATAATTGGGGGGTTTGGAAACTGGTTAGTTCCCCTAATATTAGGTGCACCAGATATAGCCTTTCCACGTATAAATAACATAAGATTCTGACTACTCCCTCCTTCTTTATCCCTTCTATTAACAAGAGGCATAGTTGAAAGAGGTGTTGGAACTGGATGAACAGTATACCCACCACTGGCTGCTGCTATCGCTCATGCCGGAGCTTCAGTGGAC…
RMNH.CRUS.D.57510	A. agaricites	CAR18	2014-04-17	14.1	KM van Tienderen	KY026340	CATAAAGATATTGGTACATTATATTTTATCTTCGGAGCTTGAGCAGGAATAGTAGGCACTTCACTAAGACTAATTATTCGAGCAGAACTAAGACAACCAGGTAGCCTAATTGGTAACGACCAAATCTACAATGTTGTAGTTACAGCTCATGCTTTTGTAATAATTTTTTTCATAGTGATGCCGATTATAATTGGTGGGTTTGGAAATTGATTAGTTCCCCTAATATTAGGTGCACCAGATATAGCCTTTCCACGTATAAATAACATAAGATTCTGGCTGCTCCCTCCTTCTTTATCCCTTCTATTAACAAGAGGTATAGTTGAAAGAGGTGTTGGAACTGGATGGACAGTATACCCGCCACTGGCTGCTGCTATCGCTCATGCTGGAGCCTCAGTAGAC…
RMNH.CRUS.D.57511	A. agaricites	CAR18	2014-04-17	14.1	KM van Tienderen	KY026341	CATAAAGATATTGGTACATTATATTTTATCTTCGGAGCTTGAGCAGGAATAGTAGGTACTTCACTAAGACTAATTATTCGAGCAGAACTAAGACAACCAGGTAGCCTAATTGGTAACGACCAAATCTACAATGTTGTAGTTACAGCTCATGCTTTTGTAATAATCTTTTTCATAGTGATGCCAATTATAATTGGTGGGTTTGGAAACTGGTTAGTTCCCCTAATATTAGGTGCACCAGATATAGCCTTTCCACGTATAAATAACATAAGATTCTGACTACTCCCTCCTTCTTTATCCCTTCTATTAACAAGAGGCATAGTTGAAAGAGGTGTTGGAACTGGATGAACAGTATATCCGCCACTAGCTGCTGCTATCGCTCATGCCGGAGCTTCAGTGGAC…
RMNH.CRUS.D.57512	A. lamarcki	CAR18	2014-04-17	15.2	KM van Tienderen	KY026268	CATAAAGATATTGGTACATTATATTTTATCTTCGGAGCTTGAGCAGGAATAGTAGGCACTTCACTGAGACTAATTATTCGAGCAGAACTAAGACAACCAGGTAGCCTAATTGGTAACGACCAAATCTACAATGTTGTAGTTACAGCTCATGCTTTTGTAATAATTTTTTTCATAGTGATGCCGATTATAATTGGTGGGTTTGGAAACTGATTAGTTCCCCTAATATTAGGTGCACCAGATATAGCCTTTCCACGTATAAATAACATAAGATTCTGATTACTCCCCCCTTCTTTATCCCTTCTATTAACAAGAGGCATAGTTGAAAGAGGTGTTGGAACTGGATGAACAGTATATCCGCCACTAGCTGCTGCTATCGCTCATGCCGGAGCTTCAGTAGAC…
RMNH.CRUS.D.57513	A. agaricites	CAR18	2014-04-17	16	KM van Tienderen	KY026269	CATAAAGATATTGGTACATTATATTTTATCTTCGGAGCTTGAGCAGGAATAGTAGGTACTTCACTAAGACTAATTATTCGAGCAGAACTAAGACAACCAGGTAGCCTAATTGGTAATGACCAAATCTACAATGTTGTAGTTACAGCTCATGCTTTTGTAATAATTTTTTTCATAGTGATGCCGATTATAATTGGGGGATTTGGAAACTGGTTAGTTCCCCTAATATTAGGTGCACCAGATATAGCCTTTCCACGTATAAATAACATAAGATTCTGACTACTCCCTCCTTCTTTATCCCTTCTATTAACAAGAGGCATAGTTGAAAGAGGTGTTGGAACTGGATGAACAGTATATCCACCACTGGCTGCTGCTATCGCTCATGCCGGAGCTTCAGTGGAC…
RMNH.CRUS.D.57514	A. lamarcki	CAR18	2014-04-17	19.2	KM van Tienderen	KY026270	CATAAAGATATTGGTACATTATATTTTATCTTCGGAGCTTGAGCAGGAATAGTAGGTACTTCACTAAGACTAATTATTCGAGCAGAACTAAGACAACCAGGTAGTCTAATTGGTAACGACCAAATCTACAATGTTGTAGTTACAGCTCATGCTTTTGTAATAATCTTTTTCATAGTGATGCCGATTATAATTGGTGGGTTTGGAAACTGGTTAGTTCCTCTAATATTAGGTGCACCAGATATAGCCTTTCCACGTATAAATAACATAAGATTCTGACTACTCCCTCCTTCTTTATCCCTTCTATTAACAAGAGGCATAGTTGAAAGAGGTGTTGGAACTGGATGAACAGTATACCCGCCACTGGCTGCTGCTATCGCTCATGCCGGAGCTTCAGTGGAC…
RMNH.CRUS.D.57515	A. lamarcki	CAR18	2014-04-17	19.2	KM van Tienderen	KY026342	CATAAAGATATTGGTACATTATATTTTATCTTCGGAGCTTGAGCAGGAATAGTAGGCACTTCACTAAGACTAATTATTCGAGCAGAACTAAGACAACCAGGTAGCCTAATTGGTAACGACCAAATCTACAATGTTGTAGTTACAGCTCATGCTTTTGTAATAATTTTTTTCATAGTGATGCCAATTATAATTGGTGGGTTTGGAAACTGGTTAGTTCCCCTAATATTAGGTGCACCAGATATAGCCTTTCCACGTATAAATAACATAAGATTCTGACTGCTCCCTCCTTCTTTATCCCTTCTATTAACAAGAGGCATAGTTGAAAGAGGTGTTGGAACTGGATGAACAGTATATCCACCACTAGCTGCTGCTATCGCTCATGCCGGAGCTTCAGTAGAC…
RMNH.CRUS.D.57516	A. lamarcki	CAR18	2014-04-17	19.2	KM van Tienderen	KY026343	CATAAAGATATTGGTACATTATATTTTATCTTCGGAGCTTGAGCAGGAATAGTAGGCACTTCACTAAGACTAATTATTCGAGCAGAACTAAGACAACCAGGTAGCCTAATTGGTAACGACCAAATCTACAATGTTGTAGTTACAGCTCATGCTTTCGTAATAATTTTTTTCATAGTGATGCCAATTATAATTGGTGGATTTGGAAACTGACTAGTTCCCCTAATATTAGGTGCACCAGATATAGCCTTTCCACGTATAAATAACATAAGATTCTGACTGCTCCCTCCTTCTTTATCCCTTCTATTAACAAGAGGCATAGTTGAAAGAGGTGTTGGAACTGGATGGACGGTATATCCGCCTCTGGCTGCTGCTATCGCTCATGCCGGAGCCTCAGTAGAC…
RMNH.CRUS.D.57517	A. agaricites	CAR19	2014-04-17	18.6	KM van Tienderen	KY026271	CATAAAGATATTGGTACATTATATTTTATCTTCGGAGCTTGAGCAGGAATAGTAGGCACTTCACTAAGACTAATTATTCGAGCAGAATTAAGACAACCAGGTAGCCTAATTGGTAACGACCAAATCTACAATGTTGTAGTTACAGCTCATGCTTTTGTAATAATTTTTTTCATAGTGATGCCGATTATAATTGGTGGGTTTGGAAATTGATTAGTTCCCCTAATATTAGGTGCACCAGATATAGCCTTTCCACGTATAAATAACATAAGATTCTGACTACTCCCTCCTTCTTTATCCCTTCTATTAACAAGAGGCATAGTTGAAAGAGGTGTTGGAACTGGATGGACAGTGTATCCGCCACTGGCTGCTGCTATCGCTCATGCCGGAGCCTCAGTAGAC…
RMNH.CRUS.D.57518	A. agaricites	CAR19	2014-04-17	18.6	KM van Tienderen	KY026344	CATAAAGATATTGGTACATTATATTTTATCTTCGGAGCTTGAGCAGGAATAGTAGGTACTTCACTAAGACTAATTATTCGAGCAGAACTAAGACAACCAGGTAGCCTAATTGGTAATGACCAAATCTACAATGTTGTAGTTACAGCTCATGCCTTTGTAATAATCTTTTTCATAGTGATGCCGATTATAATTGGGGGGTTTGGAAACTGGTTAGTTCCCCTAATATTAGGTGCACCAGATATAGCCTTTCCACGTATAAATAACATAAGATTCTGACTGCTCCCTCCTTCTTTATCCCTTCTATTAACAAGAGGCATAGTTGAAAGAGGTGTTGGAACTGGATGAACAGTATACCCACCACTGGCTGCTGCTATCGCTCATGCCGGAGCTTCAGTAGAC…
RMNH.CRUS.D.57519	A. agaricites	CAR19	2014-04-17	18.6	KM van Tienderen	KY026345	CATAAAGATATTGGTACATTATATTTTATCTTCGGAGCTTGAGCAGGAATAGTAGGTACTTCACTAAGACTAATTATTCGAGCAGAACTAAGACAACCAGGTAGCCTAATTGGTAACGACCAAATCTATAATGTTGTAGTTACAGCTCATGCTTTTGTAATAATCTTTTTCATAGTGATGCCGATTATAATTGGTGGGTTTGGAAACTGGTTAGTTCCCCTAATATTAGGTGCACCAGATATAGCCTTTCCACGTATAAATAACATAAGATTTTGACTACTCCCTCCTTCTTTATCCCTTCTATTAACAAGAGGCATAGTTGAAAGAGGTGTTGGAACTGGATGAACAGTATACCCACCACTGGCTGCTGCTATCGCTCATGCCGGAGCTTCAGTGGAC…
RMNH.CRUS.D.57520	A. agaricites	CAR19	2014-04-17	18.2	KM van Tienderen	KY026272	CATAAAGATATTGGTACATTATATTTTATCTTCGGAGCTTGAGCAGGAATAGTAGGTACTTCACTAAGACTAATTATTCGAGCAGAACTAAGACAACCAGGTAGCCTAATTGGTAACGACCAAATCTACAATGTTGTAGTTACAGCTCATGCTTTTGTAATAATCTTTTTCATAGTGATGCCAATTATAATTGGTGGGTTTGGAAACTGGTTAGTTCCCCTAATATTAGGCGCACCAGATATAGCCTTTCCACGTATAAATAACATAAGATTCTGACTACTCCCTCCTTCTTTATCCCTTCTATTAACAAGAGGCATAGTTGAAAGAGGTGTTGGAACTGGATGAACAGTATACCCACCACTGGCTGCTGCTATCGCTCATGCCGGAGCTTCAGTGGAC…
RMNH.CRUS.D.57521	A. lamarcki	CAR19	2014-04-17	16.6	KM van Tienderen	KY026273	CATAAAGATATTGGTACATTATATTTTATCTTCGGAGCTTGAGCAGGAATAGTAGGCACTTCACTAAGACTAATTATTCGAGCAGAACTAAGACAACCAGGTAGCCTAATTGGTAACGACCAAATCTACAATGTTGTAGTTACAGCTCACGCTTTTGTAATAATTTTTTTCATAGTGATGCCAATTATAATTGGTGGATTTGGAAACTGATTAGTTCCCCTAATATTAGGTGCACCAGATATAGCCTTTCCACGTATAAATAACATAAGATTCTGACTACTCCCTCCTTCTTTATCCCTTCTATTAACAAGAGGCATAGTTGAAAGAGGTGTTGGAACTGGATGAACAGTATATCCGCCACTAGCTGCTGCTATCGCTCATGCCGGAGCCTCAGTAGAC…
RMNH.CRUS.D.57522	A. lamarcki	CAR19	2014-04-17	16.6	KM van Tienderen	KY026346	CATAAAGATATTGGTACATTATATTTTATCTTCGGAGCTTGAGCAGGAATAGTAGGCACTTCATTGAGACTAATTATTCGAGCAGAACTAAGACAACCAGGTAGCCTAATTGGTAACGACCAAATCTACAATGTTGTAGTTACAGCTCATGCTTTTGTAATAATTTTTTTCATAGTGATGCCAATTATAATTGGTGGATTTGGAAACTGGTTAGTTCCCCTAATATTAGGTGCACCAGATATAGCCTTTCCACGTATAAATAACATAAGATTCTGACTACTCCCTCCTTCTTTATCCCTTCTATTAACAAGAGGTATAGTTGAAAGAGGTGTTGGAACTGGATGAACAGTATATCCGCCACTAGCTGCTGCTATCGCTCATGCCGGAGCTTCAGTAGAC…
RMNH.CRUS.D.57523	A. lamarcki	CAR19	2014-04-17	16.6	KM van Tienderen	KY026347	CATAAAGATATTGGTACATTATATTTTATCTTCGGAGCTTGAGCAGGAATAGTAGGCACTTCACTAAGACTAATTATTCGAGCAGAACTAAGACAACCAGGTAGCCTAATTGGTAACGACCAAATCTACAATGTTGTAGTTACAGCTCATGCTTTTGTAATAATCTTTTTCATAGTGATGCCGATTATAATTGGTGGGTTTGGAAACTGGTTAGTTCCCCTAATATTAGGTGCACCGGATATAGCCTTTCCACGTATAAATAACATAAGATTCTGACTACTACCTCCTTCTTTATCCCTTCTATTAACAAGAGGCATAGTTGAAAGAGGTGTTGGAACTGGATGAACAGTATATCCACCACTGGCTGCTGCTATCGCTCATGCCGGAGCTTCAGTGGAC…
RMNH.CRUS.D.57524	A. lamarcki	CAR19	2014-04-17	15	KM van Tienderen	KY026274	CATAAAGATATTGGTACATTATATTTTATCTTCGGAGCTTGAGCAGGAATAGTAGGCACTTCACTAAGACTAATTATTCGAGCAGAACTAAGACAACCAGGTAGCTTAATTGGTAACGACCAAATCTACAATGTTGTAGTTACAGCTCATGCTTTTGTAATAATTTTTTTCATAGTGATGCCGATTATAATTGGTGGGTTTGGAAATTGATTAGTTCCCCTAATATTGGGTGCACCAGATATAGCCTTTCCACGTATAAATAACATAAGATTCTGACTGCTCCCTCCTTCTTTATCCCTTCTATTAACAAGAGGCATAGTTGAAAGAGGTGTTGGAACTGGATGGACAGTATATCCGCCACTAGCTGCTGCTATCGCTCATGCCGGAGCCTCAGTAGAC…
RMNH.CRUS.D.57525	A. lamarcki	CAR20	2014-04-18	17.8	KM van Tienderen	KY026275	CATAAAGATATTGGTACATTATATTTTATCTTCGGAGCTTGAGCAGGAATAGTAGGCACTTCACTAAGATTAATTATTCGAGCAGAACTAAGACAACCAGGTAGCCTAATTGGTAACGACCAAATCTACAATGTTGTAGTTACAGCTCATGCTTTTGTAATAATTTTTTTCATAGTGATGCCGATTATAATTGGTGGGTTTGGAAACTGATTAGTTCCCCTAATATTAGGTGCACCAGATATAGCCTTTCCACGTATAAATAACATAAGATTCTGACTGCTCCCTCCTTCTTTATCCCTTCTATTAACAAGAGGCATAGTTGAAAGAGGTGTTGGAACTGGATGGACAGTATATCCACCACTGGCTGCTGCTATCGCTCATGCCGGAGCCTCAGTAGAC…
RMNH.CRUS.D.57526	A. lamarcki	CAR20	2014-04-18	17	KM van Tienderen	KY026276	CATAAAGATATTGGTACATTATATTTTATCTTCGGAGCTTGAGCAGGAATAGTAGGCACTTCACTGAGACTAATTATTCGAGCAGAACTAAGACAACCAGGTAGCCTAATTGGTAACGACCAAATCTACAATGTTGTAGTTACAGCTCATGCTTTTGTAATAATTTTTTTCATAGTGATGCCGATTATAATTGGTGGGTTTGGAAACTGATTAGTTCCCCTAATATTAGGTGCACCAGATATAGCCTTTCCACGTATAAATAACATAAGATTCTGATTACTCCCCCCTTCTTTATCCCTTCTATTAACAAGAGGCATAGTTGAAAGAGGTGTTGGAACTGGATGAACAGTATATCCGCCACTAGCTGCTGCTATCGCTCATGCCGGAGCTTCAGTAGAC…
RMNH.CRUS.D.57527	A. agaricites	CAR21	2014-04-18	13.2	KM van Tienderen	KY026348	CATAAAGATATTGGTACATTATATTTTATCTTCGGAGCTTGAGCAGGAATAGTAGGCACTTCACTGAGACTAATTATTCGAGCAGAGCTAAGACAACCAGGTAGCCTAATTGGTAACGACCAAATCTACAATGTTGTAGTTACAGCTCATGCTTTCGTAATAATTTTTTTCATAGTGATGCCAATTATAATTGGTGGATTTGGAAACTGACTAGTTCCCCTAATATTAGGTGCACCAGATATAGCCTTTCCACGTATAAATAACATAAGATTCTGACTGCTCCCTCCTTCTTTATCCCTTCTATTAACAAGAGGCATAGTTGAAAGAGGTGTTGGAACTGGATGGACAGTATACCCGCCTCTGGCTGCTGCTATCGCTCATGCCGGAGCCTCAGTAGAC…
RMNH.CRUS.D.57528	A. lamarcki	CAR21	2014-04-18	18	KM van Tienderen	KY026277	CATAAAGATATTGGTACATTATATTTTATCTTCGGAGCTTGAGCAGGAATAGTAGGCACTTCACTAAGACTAATTATTCGAGCAGAACTAAGACAACCAGGTAGCTTAATTGGTAACGACCAAATCTACAATGTTGTAGTTACAGCTCATGCTTTTGTAATAATTTTTTTCATAGTGATGCCAATTATAATTGGTGGGTTTGGAAACTGGTTAGTTCCCCTAATATTAGGTGCACCAGATATAGCCTTTCCACGTATAAATAACATAAGATTCTGACTACTCCCTCCTTCTTTATCCCTTCTATTAACAAGAGGCATAGTTGAAAGAGGTGTTGGAACTGGATGAACAGTATATCCACCACTAGCTGCTGCTATCGCTCATGCCGGAGCTTCAGTAGAC…
RMNH.CRUS.D.57529	A. lamarcki	CAR21	2014-04-18	18	KM van Tienderen	KY026349	CATAAAGATATTGGTACATTATATTTTATCTTCGGAGCTTGAGCAGGAATAGTAGGCACTTCACTAAGACTAATTATTCGAGCAGAACTAAGACAACCAGGTAGCCTAATTGGTAACGACCAAATCTACAATGTTGTAGTTACAGCTCATGCTTTTGTAATAATTTTTTTCATAGTGATGCCGATTATAATTGGTGGGTTTGGAAATTGATTAGTTCCCCTAATATTAGGTGCACCAGATATAGCCTTTCCACGTATAAATAACATAAGATTCTGACTGCTCCCTCCTTCTTTATCCCTTCTATTAACAAGAGGCATAGTTGAAAGAGGTGTTGGAACTGGATGGACAGTATATCCGCCACTGGCTGCTGCTATCGCTCATGCCGGAGCCTCAGTAGAC…
RMNH.CRUS.D.57530	A. lamarcki	CAR21	2014-04-18	18	KM van Tienderen	KY026350	CATAAAGATATTGGTACATTATATTTTATCTTCGGAGCTTGAGCAGGAATAGTAGGCACTTCACTGAGACTAATTATTCGAGCAGAACTAAGACAACCAGGTAGCCTAATTGGTAACGACCAAATCTACAATGTTGTAGTTACAGCTCATGCTTTTGTAATAATTTTTTTCATAGTGATGCCGATTATAATTGGTGGGTTTGGAAACTGGTTAGTTCCCCTAATATTAGGTGCACCAGATATAGCCTTTCCACGTATAAATAACATAAGATTCTGATTACTCCCCCCTTCTTTATCCCTTCTATTAACAAGAGGCATAGTTGAAAGAGGTGTTGGAACTGGATGAACAGTATATCCACCACTAGCTGCTGCTATCGCTCATGCCGGAGCTTCAGTAGAC…
RMNH.CRUS.D.57531	A. lamarcki	CAR21	2014-04-18	13	KM van Tienderen	KY026278	CATAAAGATATTGGTACATTATATTTTATCTTCGGAGCTTGAGCAGGAATAGTAGGCACTTCACTAAGACTAATTATTCGAGCAGAACTAAGACAACCAGGTAGCCTAATTGGTAACGACCAAATCTATAATGTTGTAGTTACAGCTCATGCCTTCGTAATAATTTTTTTCATAGTGATGCCAATTATAATTGGTGGATTTGGAAACTGACTAGTTCCTTTAATATTAGGTGCACCAGATATAGCCTTTCCACGTATAAATAACATAAGATTCTGACTTCTCCCTCCTTCTTTATCCCTTCTATTAACAAGAGGCATAGTTGAAAGAGGTGTTGGAACTGGATGGACAGTATATCCGCCTCTGGCTGCTGCTATCGCTCATGCCGGAGCCTCAGTAGAC…
RMNH.CRUS.D.57532	A. agaricites	CAR17	2014-04-15	18.2	KM van Tienderen	KY026266	CATAAAGATATTGGTACATTATATTTTATCTTCGGAGCTTGAGCAGGAATAGTAGGTACTTCACTAAGACTAATTATTCGAGCAGAACTAAGACAACCAGGTAGCCTAATTGGTAACGACCAAATCTACAATGTTGTAGTTACAGCTCATGCTTTTGTAATAATCTTTTTCATAGTGATGCCGATTATAATTGGCGGGTTTGGAAACTGGTTAGTTCCCCTAATATTAGGTGCACCAGATATAGCCTTTCCACGTATAAATAACATAAGATTCTGACTACTCCCTCCTTCTTTATCCCTTCTATTAACAAGAGGCATAGTTGAAAGAGGTGTTGGAACTGGATGAACAGTATATCCACCACTGGCTGCTGCTATCGCTCATGCCGGAGCTTCAGTGGAC…
RMNH.CRUS.D.57533	A. agaricites	CAR17	2014-04-15	18.2	KM van Tienderen	KY026339	CATAAAGATATTGGTACATTATATTTTATCTTCGGAGCTTGAGCAGGAATAGTAGGTACTTCACTAAGACTAATTATTCGAGCAGAACTAAGACAACCAGGTAGCCTAATTGGTAACGACCAAATCTACAATGTTGTAGTTACAGCTCATGCTTTTGTAATAATCTTTTTCATAGTGATGCCGATTATAATTGGTGGGTTTGGAAACTGATTAGTTCCCCTAATATTAGGTGCACCAGATATAGCCTTTCCACGTATAAATAACATAAGATTCTGACTACTCCCTCCTTCTTTATCCCTTCTATTAACAAGAGGCATAGTTGAAAGAGGTGTTGGAACTGGATGAACAGTATACCCACCACTGGCTGCTGCTATCGCTCATGCCGGAGCTTCAGTGGAC…
RMNH.CRUS.D.57534	A. agaricites	CAR22	2014-04-21	18.8	KM van Tienderen	KY026351	CATAAAGATATTGGTACATTATATTTTATCTTCGGAGCTTGAGCAGGAATAGTAGGCACTTCACTAAGACTAATTATTCGAGCAGAACTAAGACAACCAGGTAGCCTAATTGGTAACGACCAAATCTACAATGTTGTAGTTACAGCTCATGCTTTTGTAATAATCTTTTTCATAGTGATGCCGATTATAATTGGGGGATTTGGAAACTGATTAGTTCCCCTAATATTAGGTGCACCAGATATAGCCTTTCCACGTATAAATAACATAAGATTCTGACTACTCCCTCCTTCTTTATCCCTTCTATTAACAAGAGGCATAGTTGAAAGAGGTGTTGGAACTGGATGAACAGTATACCCACCGCTGGCTGCTGCTATCGCTCATGCCGGAGCTTCAGTGGAC…
RMNH.CRUS.D.57535	A. lamarcki	CAR22	2014-04-21	22.5	KM van Tienderen	KY026279	CATAAAGATATTGGTACATTATATTTTATCTTCGGAGCTTGAGCAGGAATAGTAGGCACTTCACTGAGACTAATTATTCGAGCAGAACTAAGACAACCAGGTAGCCTAATTGGTAACGACCAAATCTACAATGTTGTAGTTACAGCTCATGCTTTTGTAATAATTTTTTTCATAGTGATGCCAATTATAATTGGTGGGTTTGGAAACTGATTAGTTCCCCTGATATTAGGTGCACCAGATATAGCCTTTCCACGTATAAATAACATAAGATTCTGACTACTCCCTCCTTCTTTATCCCTTCTATTAACAAGAGGCATAGTTGAAAGAGGTGTCGGAACTGGATGAACAGTATATCCGCCACTAGCTGCTGCTATCGCTCATGCCGGAGCTTCAGTAGAC…
RMNH.CRUS.D.57536	A. lamarcki	CAR22	2014-04-21	22.5	KM van Tienderen	KY026352	CATAAAGATATTGGTACATTATATTTTATCTTCGGAGCTTGAGCAGGAATAGTAGGCACTTCACTAAGACTAATTATTCGAGCAGAACTAAGACAACCAGGTAGCCTAATTGGTAACGACCAAATCTACAATGTTGTAGTCACAGCTCATGCTTTTGTAATAATTTTTTTCATAGTGATGCCGATTATAATTGGCGGGTTTGGAAATTGATTAGTTCCCCTAATATTAGGTGCACCAGATATAGCCTTTCCACGTATAAATAACATAAGATTCTGACTGCTTCCTCCTTCTTTATCCCTTCTATTAACAAGAGGCATAGTTGAAAGAGGTGTTGGAACTGGATGGACAGTATATCCGCCACTGGCTGCTGCTATCGCTCATGCCGGAGCCTCAGTAGAC…
RMNH.CRUS.D.57537	A. lamarcki	CAR22	2014-04-21	17.6	KM van Tienderen	KY026280	CATAAAGATATTGGTACATTATATTTTATCTTCGGAGCTTGAGCAGGAATAGTAGGCACTTCACTAAGACTAATTATTCGAGCAGAACTAAGACAACCAGGTAGCCTAATTGGTAACGACCAAATCTACAATGTTGTAGTTACAGCCCATGCTTTCGTAATAATTTTTTTCATAGTGATGCCAATTATAATTGGTGGATTTGGAAACTGACTAGTTCCCCTAATATTAGGTGCACCAGATATAGCCTTTCCACGTATAAATAACATAAGATTCTGACTGCTCCCTCCTTCTTTATCCCTTCTATTAACAAGAGGCATAGTTGAAAGAGGTGTTGGAACTGGATGAACAGTATATCCGCCTCTGGCTGCTGCTATCGCTCATGCCGGAGCCTCAGTAGAC…
RMNH.CRUS.D.57538	A. lamarcki	CAR22	2014-04-21	17.6	KM van Tienderen	KY026353	CATAAAGATATTGGTACATTATATTTTATCTTCGGAGCTTGAGCAGGAATAGTAGGCACTTCACTAAGACTAATTATTCGAGCAGAACTAAGACAACCAGGTAGCCTAATTGGTAACGACCAAATCTACAATGTTGTAGTTACAGCTCATGCTTTTGTAATAATTTTTTTCATAGTAATGCCGATTATAATTGGTGGGTTTGGAAATTGATTAGTTCCCCTAATATTAGGTGCACCAGATATAGCCTTTCCACGTATAAATAACATAAGATTCTGACTGCTCCCTCCTTCTTTATCCCTTCTATTAACAAGAGGCATAGTTGAAAGAGGTGTTGGAACTGGATGGACAGTGTATCCGCCACTGGCTGCTGCTATCGCTCATGCCGGAGCCTCAGTAGAC…
RMNH.CRUS.D.57539	A. humilis	CAR22	2014-04-21	12.9	KM van Tienderen	KY026281	CATAAAGATATTGGTACATTATATTTTATCTTCGGAGCTTGAGCAGGAATAGTAGGCACTTCATTAAGACTAATTATTCGAGCAGAACTAAGACAACCAGGTAGCCTAATTGGTAACGATCAAATCTACAATGTTGTAGTTACAGCTCACGCTTTTGTAATAATTTTTTTCATAGTAATACCGATTATAATTGGTGGATTTGGAAACTGGCTAGTTCCCCTAATACTAGGTGCACCAGATATAGCCTTTCCACGTATAAATAACATAAGATTCTGACTACTCCCTCCTTCTTTATCTCTTCTATTAACAAGAGGCATAGTTGAAAGAGGCGTTGGAACTGGATGAACAGTGTACCCACCACTAGCTGCTGCTATCGCTCATGCCGGAGCTTCAGTAGAC…
RMNH.CRUS.D.57540	A. humilis	CAR22	2014-04-21	13	KM van Tienderen	KY026354	CATAAAGATATTGGTACATTATATTTTATCTTCGGAGCTTGAGCAGGAATAGTAGGCACTTCACTGAGACTAATTATTCGAGCAGAACTAAGACAACCAGGTAGCCTAATTGGTAACGACCAAATCTACAATGTTGTAGTTACAGCTCATGCTTTTGTAATAATTTTTTTCATAGTGATGCCGATTATAATTGGTGGGTTTGGAAACTGATTAGTTCCCCTAATATTAGGTGCACCAGATATAGCCTTTCCACGTATAAATAACATAAGATTCTGATTACTCCCCCCTTCTTTATCCCTTCTATTAACAAGAGGCATAGTTGAAAGAGGTGTTGGAACTGGATGAACAGTATATCCGCCACTAGCTGCTGCTATCGCTCATGCCGGAGCTTCAGTAGAC…
RMNH.CRUS.D.57541	A. humilis	CAR23	2014-04-21	10.3	KM van Tienderen	KY026283	CATAAAGATATTGGTACATTATATTTTATCTTCGGAGCTTGAGCAGGAATAGTAGGCACTTCACTAAGACTAATTATTCGAGCAGAACTAAGACAACCAGGTAGCCTAATTGGTAACGACCAAATCTACAATGTTGTAGTTACAGCTCATGCTTTCGTAATAATTTTTTTCATAGTGATGCCAATTATAATTGGTGGATTTGGAAACTGACTAGTTCCCCTAATATTAGGTGCACCAGATATAGCCTTTCCACGTATAAATAACATAAGATTCTGACTGCTCCCTCCTTCTTTATCCCTTCTATTAACAAGAGGCATAGTTGAAAGAGGTGTTGGAACTGGATGGACAGTATATCCGCCTCTGGCTGCTGCTATCGCTCATGCCGGAGCCTCAGTAGAC…
RMNH.CRUS.D.57542	A. agaricites	CAR23	2014-04-21	17	KM van Tienderen	KY026284	CATAAAGATATTGGTACATTATATTTTATCTTCGGAGCTTGAGCAAGAATAGTAGGCACTTCACTAAGACTAATTATTCGAGCAGAACTAAGACAACCAGGTAGCCTAATTGGTAACGACCAAATCTACAATGTTGTAGTTACAGCTCATGCTTTCGTAATAATTTTTTTCATAGTGATGCCAATTATAATTGGTGGATTTGGAAACTGACTAGTTCCCCTAATATTAGGTGCACCAGATATAGCCTTTCCACGTATAAATAATATAAGATTCTGACTACTCCCTCCTTCTTTATCCCTTCTATTAACAAGAGGCATAGTTGAAAGAGGTGTTGGAACTGGATGGACAGTATATCCGCCTCTGGCTGCTGCTATCGCTCATGCCGGAGCCTCAGTAGAC…
RMNH.CRUS.D.57543	A. agaricites	CAR22	2014-04-21	18.3	KM van Tienderen	KY026282	CATAAAGATATTGGTACATTATATTTTATCTTCGGAGCTTGAGCAGGAATAGTAGGTACTTCACTAAGACTAATTATTCGAGCAGAACTAAGACAACCAGGTAGCTTAATTGGTAACGACCAAATCTACAATGTTGTAGTTACAGCTCATGCTTTTGTAATAATCTTTTTCATAGTGATACCGATTATAATTGGCGGGTTTGGAAACTGGTTAGTTCCTCTAATATTAGGTGCACCAGATATAGCCTTTCCACGTATAAATAACATAAGATTCTGACTACTCCCTCCTTCTTTATCCCTTCTATTAACAAGAGGCATAGTTGAAAGAGGTGTTGGAACTGGATGAACAGTATACCCGCCACTGGCTGCTGCTATCGCTCATGCCGGAGCTTCAGTAGAC…
RMNH.CRUS.D.57544	A. agaricites	CAR22	2014-04-21	18.3	KM van Tienderen	KY026355	CATAAAGATATTGGTACATTATATTTTATCTTCGGAGCTTGAGCAGGAATAGTAGGTACTTCACTAAGACTAATTATTCGAGCAGAACTAAGACAACCAGGTAGCCTAATTGGTAACGACCAAATCTACAATGTTGTAGTTACAGCTCATGCTTTTGTAATAATCTTTTTCATAGTGATGCCGATTATAATTGGGGGGTTTGGAAACTGGTTAGTTCCCCTAATATTAGGTGCACCAGATATAGCCTTTCCACGTATAAATAACATAAGATTCTGACTACTCCCTCCTTCTTTATCCCTTCTATTAACAAGAGGTATAGTTGAAAGAGGTGTTGGAACTGGATGAACAGTATACCCGCCACTGGCTGCTGCTATCGCTCATGCCGGAGCTTCAGTGGAC…
RMNH.CRUS.D.57545	A. agaricites	CAR22	2014-04-21	18.3	KM van Tienderen	KY026356	CATAAAGATATTGGTACATTATATTTTATCTTCGGAGCTTGAGCAGGAATAGTAGGCACTTCACTAAGACTAATTATTCGAGCAGAACTAAGACAACCAGGTAGCCTAATTGGTAACGACCAAATCTACAATGTTGTAGTTACAGCTCATGCTTTTGTAATAATTTTTTTCATAGTGATGCCGATTATAATTGGTGGGTTTGGAAATTGATTAGTTCCCCTAATATTAGGTGCACCAGATATAGCCTTTCCACGTATAAATAACATAAGATTCTGACTGCTCCCTCCTTCTTTATCCCTTCTATTAACAAGAGGCATAGTTGAAAGAGGTGTTGGAACTGGATGGACAGTATATCCGCCACTGGCTGCTGCTATCGCTCATGCCGGAGCCTCAGTAGAC…
RMNH.CRUS.D.57546	A. lamarcki	CAR23	2014-04-21	29.5	KM van Tienderen	KY026285	CATAAAGATATTGGTACATTATATTTTATCTTCGGAGCTTGAGCAGGAATAGTAGGCACTTCACTAAGACTAATTATTCGAGCAGAACTAAGACAACCAGGTAGCCTAATTGGTAACGACCAAATCTACAATGTTGTAGTTACAGCTCATGCTTTTGTAATAATTTTTTTCATAGTGATGCCAATTATAATTGGTGGGTTTGGAAACTGATTAGTTCCCCTAATATTAGGTGCACCAGATATAGCCTTTCCACGTATAAATAACATAAGATTCTGACTGCTCCCTCCTTCTTTATCCCTTCTATTAACAAGAGGCATAGTTGAAAGAGGTGTTGGAACTGGATGGACAGTATATCCGCCACTGGCTGCTGCTATCGCTCATGCCGGAGCCTCAGTAGAC…
RMNH.CRUS.D.57548	A. lamarcki	CAR23	2014-04-21	29.5	KM van Tienderen	KY026357	CATAAAGATATTGGTACATTATATTTTATCTTCGGAGCTTGAGCAGGAATAGTAGGCACTTCACTAAGACTAATTATTCGAGCAGAACTAAGACAACCAGGTAGCCTAATTGGTAACGACCAAATCTACAATGTTGTAGTTACAGCTCATGCTTTTGTAATAATTTTTTTCATAGTGATGCCGATTATAATTGGTGGGTTTGGAAATTGATTAGTCCCCCTAATATTAGGTGCACCAGATATAGCCTTTCCACGTATAAATAACATAAGATTCTGACTGCTCCCTCCTTCTTTATCCCTTCTATTAACAAGAGGCATAGTTGAAAGAGGTGTTGGAACTGGATGAACAGTATATCCGCCACTGGCTGCTGCTATCGCTCATGCCGGAGCCTCAGTAGAC…
RMNH.CRUS.D.57552	A. lamarcki	CAR23	2014-04-21	29.5	KM van Tienderen	KY026358	CATAAAGATATTGGTACATTATATTTTATCTTCGGAGCTTGAGCAGGAATAGTAGGCACTTCATTAAGACTAATTATTCGAGCAGAACTAAGACAACCAGGTAGCCTAATTGGTAACGACCAAATCTACAATGTTGTAGTTACAGCTCATGCTTTTGTAATAATTTTTTTCATAGTGATGCCGATTATAATTGGTGGATTTGGAAACTGATTAGTTCCCCTAATATTAGGTGCACCAGATATAGCCTTTCCACGTATAAATAACATAAGATTCTGATTGCTCCCTCCTTCTTTATCCCTTCTATTAACAAGAGGCATAGTTGAAAGAGGTGTTGGAACTGGATGGACAGTGTATCCGCCACTGGCTGCTGCTATCGCTCATGCCGGAGCCTCAGTAGAT…
RMNH.CRUS.D.57553	A. lamarcki	CAR23	2014-04-21	29.5	KM van Tienderen	KY026359	CATAAAGATATTGGTACACTATATTTTATCTTCGGAGCTTGAGCAGGAATAGTAGGTACTTCACTAAGACTAATTATTCGAGCAGAACTAAGACAACCAGGTAGCCTAATTGGTAACGACCAAATCTACAATGTTGTAGTTACAGCTCATGCTTTTGTAATAATCTTCTTCATAGTGATGCCAATTATAATTGGTGGGTTTGGAAACTGGTTAGTTCCCCTAATATTAGGTGCACCAGATATAGCCTTTCCACGTATAAATAACATAAGATTCTGATTACTCCCTCCTTCTTTATCCCTTCTATTAACAAGAGGCATAGTTGAAAGAGGTGTTGGAACTGGATGAACAGTATACCCACCACTGGCTGCTGCTATCGCCCATGCCGGAGCTTCAGTGGAC…
RMNH.CRUS.D.57554	A. lamarcki	CAR23	2014-04-21	29.5	KM van Tienderen	KY026360	CATAAAGATATTGGTACATTATATTTTATCTTCGGAGCTTGAGCAGGAATAGTAGGCACTTCATTAAGACTAATTATTCGAGCAGAACTAAGACAACCAGGTAGCCTAATTGGTAACGACCAAATCTACAATGTTGTAGTTACAGCTCATGCTTTTGTAATAATTTTTTTCATAGTGATGCCGATTATAATTGGTGGATTTGGAAACTGATTAGTTCCCCTAATATTAGGTGCACCAGATATAGCCTTTCCACGTATAAATAACATAAGATTCTGACTGCTCCCTCCTTCTTTATCCCTTCTATTAACAAGAGGCATAGTTGAAAGAGGTGTTGGAACTGGATGGACAGTGTATCCACCACTGGCTGCTGCTATCGCTCATGCCGGAGCCTCAGTAGAT…
RMNH.CRUS.D.57555	A. lamarcki	CAR23	2014-04-21	29.5	KM van Tienderen	KY026361	CATAAAGATATTGGTACATTATATTTTATCTTCGGAGCTTGAGCAGGAATAGTAGGCACTTCACTAAGACTAATTATTCGAGCAGAACTAAGACAACCAGGTAGCCTAATTGGTAACGACCAAATCTACAATGTTGTAGTTACAGCTCATGCTTTTGTAATAATTTTTTTCATAGTGATGCCAATTATAATTGGTGGGTTTGGAAACTGATTAGTTCCCCTAATATTAGGTGCACCAGATATAGCCTTTCCACGTATAAATAACATAAGATTCTGACTACTCCCTCCTTCTTTATCCCTTCTATTAACAAGAGGCATAGTTGAAAGAGGTGTTGGAACTGGATGAACAGTGTATCCGCCACTGGCTGCTGCTATCGCTCATGCCGGAGCCTCAGTAGAC…
RMNH.CRUS.D.57556	A. lamarcki	CAR23	2014-04-21	29.5	KM van Tienderen	KY026362	CATAAAGATATTGGTACATTATATTTTATCTTCGGAGCTTGAGCAGGAATAGTAGGCACTTCACTAAGACTAATTATTCGAGCAGAACTAAGACAACCAGGTAGCCTAATTGGTAACGACCAAATCTACAATGTTGTAGTTACAGCTCATGCTTTTGTAATAATTTTTTTCATAGTAATGCCAATTATAATTGGTGGGTTTGGAAACTGATTAGTTCCCCTAATATTAGGTGCACCAGATATAGCCTTTCCACGTATAAATAACATAAGATTCTGACTACTTCCTCCTTCTTTATCCCTTCTATTAACAAGAGGTATAGTTGAAAGAGGTGTTGGAACTGGATGAACAGTATATCCGCCACTAGCTGCTGCTATCGCTCATGCCGGAGCCTCAGTAGAC…
RMNH.CRUS.D.57557	A. lamarcki	CAR23	2014-04-21	29.5	KM van Tienderen	KY026363	CATAAAGATATTGGTACATTATATTTTATCTTCGGAGCTTGAGCAGGAATAGTAGGCACTTCATTAAGACTAATTATTCGAGCAGAACTAAGACAACCAGGTAGCCTAATTGGTAACGACCAAATCTACAATGTTGTAGTTACAGCTCATGCTTTTGTAATAATTTTTTTCATAGTGATGCCGATTATAATTGGTGGATTTGGAAACTGATTAGTTCCCCTAATATTAGGTGCACCAGATATAGCCTTTCCACGTATAAATAACATAAGATTCTGACTGCTACCTCCTTCTTTATCCCTTCTATTAACAAGAGGCATAGTTGAAAGAGGTGTTGGAACTGGATGGACAGTATATCCGCCACTGGCTGCTGCTATCGCTCATGCCGGAGCCTCAGTAGAC…
RMNH.CRUS.D.57558	A. lamarcki	CAR23	2014-04-21	29.5	KM van Tienderen	KY026364	CATAAAGATATTGGTACATTATATTTTATCTTCGGAGCTTGAGCAGGAATAGTAGGCACTTCACTAAGACTAATTATTCGAGCAGAACTAAGACAACCAGGTAGCCTAATTGGTAACGACCAAATCTACAATGTTGTAGTTACAGCTCATGCTTTCGTAATAATTTTTTTCATAGTGATGCCAATTATAATTGGTGGATTTGGAAACTGACTAGTTCCCCTAATATTAGGTGCACCAGATATAGCCTTTCCACGTATAAATAACATAAGATTCTGACTGCTCCCTCCTTCTTTATCCCTTCTATTAACAAGAGGCATAGTTGAAAGAGGTGTTGGAACTGGATGGACAGTATATCCGCCTCTGGCTGCTGCTATCGCTCATGCCGGAGCCTCAGTAGAC…
RMNH.CRUS.D.57559	A. lamarcki	CAR23	2014-04-21	29.5	KM van Tienderen	KY026365	CATAAAGATATTGGTACATTATATTTTATCTTCGGAGCTTGAGCAGGAATAGTAGGTACTTCACTAAGACTAATTATTCGAGCAGAACTAAGACAACCAGGTAGCCTAATTGGTAACGACCAAATCTACAATGTTGTAGTTACAGCTCATGCTTTTGTAATAATCTTTTTCATAGTGATACCGATTATAATTGGTGGGTTTGGAAACTGGTTAGTTCCCCTAATATTAGGTGCACCAGATATAGCCTTTCCACGTATAAATAACATAAGATTCTGACTACTCCCTCCTTCTTTATCTCTTCTATTAACAAGAGGCATAGTTGAAAGAGGTGTTGGAACTGGATGAACAGTATACCCACCACTGGCTGCTGCTATCGCTCATGCCGGAGCTTCAGTAGAC…
RMNH.CRUS.D.57560	A. lamarcki	CAR23	2014-04-21	29.5	KM van Tienderen	KY026366	CATAAAGATATTGGTACATTATATTTTATCTTCGGAGCTTGAGCAGGAATAGTAGGTACTTCACTAAGACTAATTATTCGAGCAGAACTAAGACAACCAGGTAGTCTAATTGGTAATGACCAAATCTACAATGTTGTAGTTACAGCTCATGCTTTTGTAATAATCTTTTTCATAGTGATGCCTATTATAATTGGGGGGTTTGGAAACTGGTTAGTTCCCCTAATATTAGGTGCACCAGATATAGCCTTCCCACGTATAAATAACATAAGATTCTGACTACTCCCTCCTTCTTTATCCCTTCTATTAACAAGAGGCATAGTTGAAAGAGGTGTTGGAACTGGATGAACAGTATACCCACCACTGGCTGCTGCTATCGCTCATGCCGGAGCTTCAGTGGAC…
RMNH.CRUS.D.57561	A. lamarcki	CAR23	2014-04-21	29.5	KM van Tienderen	KY026367	CATAAAGATATTGGTACATTATATTTTATCTTCGGAGCTTGAGCAGGAATAGTAGGCACTTCACTAAGACTAATTATTCGAGCAGAACTAAGACAACCAGGTAGCCTAATTGGTAACGACCAAATCTACAATGTTGTAGTTACAGCTCATGCTTTTGTAATAATTTTTTTCATAGTGATGCCGATTATAATTGGTGGGTTTGGAAACTGATTAGTTCCCCTAATATTAGGTGCACCAGATATAGCCTTTCCACGTATAAATAACATAAGATTCTGACTGCTCCCTCCTTCTTTATCCCTTCTATTAACAAGAGGAATAGTTGAAAGAGGTGTTGGAACTGGATGGACAGTGTATCCGCCACTGGCTGCTGCTATCGCTCATGCCGGAGCCTCAGTAGAC…
RMNH.CRUS.D.57563	A. lamarcki	CAR24	2014-04-22	28	KM van Tienderen	KY026286	CATAAAGATATTGGTACATTATATTTTATCTTCGGAGCTTGAGCAGGAATAGTAGGCACTTCACTGAGACTAATTATTCGAGCAGAACTAAGACAACCAGGTAGCCTAATTGGTAACGACCAAATCTACAATGTTGTAGTTACAGCTCATGCTTTTGTAATAATTTTTTTCATAGTGATGCCGATTATAATTGGTGGGTTTGGAAACTGACTAGTTCCCCTAATACTAGGTGCACCAGATATAGCCTTTCCACGTATAAATAACATAAGATTCTGACTACTCCCTCCTTCTTTATCTCTTCTATTAACAAGAGGCATAGTTGAAAGAGGCGTTGGAACTGGATGAACAGTATATCCGCCTCTAGCTGCTGCTATCGCTCATGCCGGAGCTTCAGTAGAC…
RMNH.CRUS.D.57564	A. lamarcki	CAR24	2014-04-22	13	KM van Tienderen	KY026287	CATAAAGATATTGGTACATTATATTTTATCTTCGGAGCTTGAGCAGGAATAGTAGGCACTTCACTAAGACTAATTATTCGAGCAGAACTAAGACAACCAGGTAGCCTAATTGGTAACGACCAAATCTACAATGTTGTAGTTACAGCTCATGCTTTTGTAATAATTTTTTTCATAGTGATGCCGATTATAATTGGTGGGTTTGGAAATTGATTAGTTCCCCTAATATTAGGTGCACCAGATATAGCCTTTCCACGTATAAATAACATAAGATTCTGACTGCTCCCTCCTTCTTTATCCCTTCTATTAACAAGAGGCATAGTTGAAAGAGGTGTTGGAACTGGATGGACAGTATATCCGCCACTGGCTGCTGCTATCGCTCATGCCGGAGCCTCAGTAGAC…
RMNH.CRUS.D.57565	A. lamarcki	CAR25	2014-04-23	13.6	KM van Tienderen	KY026288	CATAAAGATATTGGTACATTATATTTTATCTTCGGAGCTTGAGCAGGAATAGTAGGCACTTCATTGAGACTAATTATTCGAGCAGAACTAAGACAACCAGGTAGCCTAATTGGTAACGACCAAATCTACAATGTTGTAGTTACAGCTCATGCTTTTGTAATAATTTTTTTCATAGTGATGCCAATTATAATTGGTGGATTTGGAAACTGGTTAGTTCCCCTAATATTAGGTGCACCAGATATGGCCTTTCCACGTATAAATAACATAAGATTCTGACTACTCCCTCCTTCTTTATCCCTTCTATTAACAAGAGGCATAGTTGAAAGAGGTGTTGGAACTGGATGAACAGTATATCCGCCACTAGCTGCTGCTATCGCTCATGCCGGAGCTTCAGTAGAC…
RMNH.CRUS.D.57566	A. lamarcki	CAR25	2014-04-23	13.6	KM van Tienderen	KY026368	CATAAAGATATTGGTACATTATATTTTATCTTCGGAGCTTGAGCAGGAATAGTAGGTACTTCACTAAGATTAATTATTCGAGCAGAACTAAGACAACCAGGTAGCCTAATTGGTAACGACCAAATCTACAATGTTGTAGTTACAGCTCATGCTTTTGTAATAATCTTCTTTATAGTGATGCCGATTATAATTGGGGGGTTTGGAAACTGGTTAGTTCCCCTAATATTAGGTGCACCAGATATAGCCTTTCCACGTATAAATAACATAAGATTTTGATTACTCCCTCCTTCTTTATCCCTTCTATTAACAAGAGGCATAGTTGAAAGAGGTGTTGGAACTGGATGAACAGTATACCCACCACTGGCTGCTGCTATCGCTCATGCCGGAGCTTCAGTAGAC…
RMNH.CRUS.D.57567	A. lamarcki	CAR25	2014-04-23	13.5	KM van Tienderen	KY026289	CATAAAGATATTGGTACATTATATTTTATCTTCGGAGCTTGAGCAGGAATAGTAGGCACTTCATTAAGACTAATTATTCGAGCAGAACTAAGACAACCAGGTAGCCTAATTGGTAACGATCAAATCTATAATGTTGTAGTTACAGCTCACGCTTTTGTAATAATTTTTTTCATAGTAATACCGATTATAATTGGTGGATTTGGAAACTGGCTAGTTCCCCTAATACTAGGTGCACCAGATATAGCCTTTCCACGTATAAATAACATAAGATTCTGATTACTCCCTCCTTCTTTATCTCTTCTATTAACAAGAGGCATAGTTGAAAGAGGCGTTGGAACTGGATGAACAGTGTATCCACCACTAGCTGCTGCTATCGCTCATGCCGGAGCTTCAGTAGAC…
RMNH.CRUS.D.57568	A. lamarcki	CAR25	2014-04-23	13.5	KM van Tienderen	KY026369	CATAAAGATATTGGTACATTATATTTTATCTTCGGAGCTTGAGCAGGAATAGTAGGCACTTCATTAAGATTAATTATTCGAGCAGAACTAAGACAACCAGGTAGCCTAATTGGTAACGACCAAATCTACAATGTTGTAGTTACAGCTCATGCTTTTGTAATAATTTTTTTCATAGTAATACCGATTATAATTGGTGGGTTTGGAAACTGGCTAGTTCCCCTAATACTAGGTGCACCAGATATAGCCTTTCCACGTATAAATAACATAAGATTCTGACTACTCCCTCCTTCTTTATCTCTTCTATTAACAAGAGGAATAGTTGAAAGAGGTGTTGGAACTGGATGAACAGTGTATCCACCACTAGCTGCTGCTATCGCTCATGCCGGAGCTTCAGTAGAC…
RMNH.CRUS.D.57569	A. agaricites	CAR25	2014-04-23	19	KM van Tienderen	KY026290	CATAAAGATATTGGTACATTATATTTTATCTTCGGAGCTTGAGCAGGAATAGTAGGTACTTCACTAAGACTAATTATTCGAGCAGAACTAAGACAACCAGGTAGCCTAATTGGTAACGACCAAATCTACAATGTTGTAGTTACAGCTCATGCTTTTGTAATAATCTTTTTCATAGTGATGCCGATTATAATTGGTGGGTTTGGAAACTGGTTAGTTCCCCTAATATTAGGTGCACCAGATATAGCCTTTCCACGTATAAATAACATAAGATTCTGACTACTCCCTCCTTCTTTATCCCTTCTATTAACAAGAGGCATAGTTGAAAGAGGTGTTGGAACTGGATGAACAGTATACCCACCACTGGCTGCTGCTATCGCTCATGCCGGAGCTTCAGTAGAC…
RMNH.CRUS.D.57570	A. agaricites	CAR25	2014-04-23	16.6	KM van Tienderen	KY026291	CATAAAGATATTGGTACATTATATTTTATCTTCGGAGCTTGAGCAGGAATAGTAGGTACTTCACTAAGACTAATTATTCGAGCAGAACTAAGACAACCAGGTAGCCTAATTGGTAACGACCAAATCTACAATGTTGTAGTTACAGCTCATGCTTTTGTAATAATCTTTTTCATAGTGATACCGATTATAATTGGGGGGTTTGGAAACTGGTTAGTTCCCCTAATATTAGGTGCACCAGATATAGCCTTCCCACGTATAAATAACATAAGATTCTGACTACTCCCTCCTTCTTTATCCCTTCTATTAACAAGAGGCATAGTTGAAAGAGGTGTTGGAACTGGATGAACAGTATACCCACCACTGGCTGCTGCTATCGCTCATGCCGGAGCTTCAGTAGAC…
RMNH.CRUS.D.57571	A. lamarcki	CAR26	2014-04-23	19	KM van Tienderen	KY026370	CATAAAGATATTGGTACATTATATTTTATCTTCGGAGCTTGAGCAGGAATAGTAGGTACTTCACTAAGACTAATTATTCGAGCAGAACTAAGACAACCAGGAAGCCTAATTGGTAATGACCAAATCTACAATGTTGTAGTTACAGCTCATGCTTTTGTAATAATCTTTTTCATAGTGATACCGATTATAATTGGGGGGTTTGGAAACTGGTTAGTTCCCCTAATATTAGGTGCACCAGATATAGCCTTTCCACGTATAAATAACATAAGATTCTGACTACTCCCTCCTTCTTTATCCCTTCTATTAACAAGAGGCATAGTTGAAAGAGGTGTTGGAACTGGATGAACAGTATACCCACCACTGGCTGCTGCTATCGCTCATGCCGGAGCTTCAGTAGAC…
RMNH.CRUS.D.57572	A. agaricites	CAR26	2014-04-23	21.5	KM van Tienderen	KY026292	CATAAAGATATTGGTACATTATATTTTATCTTCGGAGCTTGAGCAGGAATAGTAGGTACTTCACTAAGACTAATTATTCGAGCAGAACTAAGACAACCAGGTAGCCTAATTGGTAACGACCAAATCTATAATGTTGTAGTTACAGCTCATGCTTTTGTAATAATCTTTTTCATAGTGATGCCGATTATAATTGGTGGGTTTGGAAACTGGTTAGTTCCCCTAATATTAGGTGCACCAGATATAGCCTTTCCACGTATAAATAACATAAGATTCTGACTACTCCCTCCTTCTTTATCCCTTCTATTAACAAGAGGCATAGTTGAAAGAGGTGTTGGAACTGGATGAACAGTATACCCACCACTGGCTGCTGCTATCGCTCATGCCGGAGCTTCAGTGGAC…
RMNH.CRUS.D.57573	A. lamarcki	CAR26	2014-04-23	20.5	KM van Tienderen	KY026293	CATAAAGATATTGGTACATTATATTTTATCTTCGGAGCTTGAGCAGGAATAGTAGGCACTTCACTAAGACTAATTATTCGAGCAGAACTAAGACAACCAGGTAGCCTAATTGGTAACGACCAAATCTACAATGTTGTAGTTACAGCTCATGCTTTTGTAATAATTTTTTTCATAGTGATACCGATTATAATTGGTGGGTTTGGAAACTGATTAGTTCCCCTAATATTAGGTGCACCAGATATAGCCTTTCCACGTATAAATAACATAAGATTCTGATTGCTCCCTCCTTCTTTATCCCTTCTATTAACAAGAGGCATAGTTGAAAGAGGTGTTGGAACTGGATGGACAGTATATCCGCCACTGGCTGCTGCTATCGCTCATGCTGGAGCCTCAGTAGAC…
RMNH.CRUS.D.57574	A. agaricites	CAR26	2014-04-23	19.3	KM van Tienderen	KY026294	CATAAAGATATTGGTACATTATATTTTATCTTCGGAGCTTGAGCAGGTATAGTAGGTACTTCACTAAGACTAATTATTCGAGCAGAACTAAGACAACCAGGTAGCCTAATTGGTAACGACCAAATCTACAATGTTGTAGTTACAGCTCATGCTTTTGTAATAATCTTCTTCATAGTGATGCCGATTATAATTGGTGGGTTTGGAAACTGGTTAGTTCCTCTAATACTAGGTGCACCAGATATAGCCTTTCCACGTATAAATAACATAAGATTCTGATTACTCCCTCCTTCTTTATCCCTTCTATTAACAAGAGGCATAGTTGAAAGAGGTGTTGGAACTGGATGAACAGTGTACCCACCACTGGCTGCTGCTATCGCTCATGCCGGAGCTTCAGTAGAC…
RMNH.CRUS.D.57575	A. lamarcki	CAR26	2014-04-23	18.6	KM van Tienderen	KY026295	CATAAAGATATTGGTACATTATATTTTATCTTCGGAGCTTGAGCAGGAATAGTAGGCACTTCACTAAGACTAATTATTCGAGCAGAACTAAGACAACCAGGTAGCCTAATTGGTAACGACCAAATCTACAATGTTGTAGTTACAGCTCATGCTTTTGTAATAATTTTTTTCATAGTGATGCCGATTATAATTGGCGGGTTTGGAAATTGATTAGTTCCCCTAATATTAGGTGCGCCAGATATAGCCTTTCCACGTATAAATAACATAAGATTCTGACTACTCCCTCCTTCTTTATCCCTTCTACTAACAAGAGGCATAGTTGAAAGAGGTGTTGGAACTGGATGGACAGTATATCCGCCACTGGCTGCTGCTATCGCTCATGCCGGAGCCTCAGTAGAC…
RMNH.CRUS.D.57576	A. lamarcki	CAR26	2014-04-23	19	KM van Tienderen	KY026371	CATAAAGATATTGGTACATTATATTTTATCTTCGGAGCTTGAGCAGGAATAGTAGGCACTTCACTAAGACTAATTATTCGAGCAGAACTAAGACAACCAGGTAGCCTAATTGGTAACGACCAAATCTACAATGTTGTAGTTACAGCTCATGCTTTTGTAATAATTTTTTTCATAGTGATGCCAATTATAATCGGTGGGTTTGGAAACTGATTAGTTCCCCTAATATTAGGTGCACCAGATATAGCCTTTCCACGTATAAATAACATAAGATTCTGACTACTCCCTCCTTCTTTATCCCTTCTATTAACAAGAGGCATAGTTGAAAGAGGTGTTGGAACTGGATGAACAGTATATCCGCCACTGGCTGCTGCTATCGCTCATGCCGGAGCCTCAGTAGAC…
RMNH.CRUS.D.57577	A. lamarcki	CAR26	2014-04-23	18.6	KM van Tienderen	KY026372	CATAAAGATATTGGTACATTATATTTTATCTTCGGAGCTTGAGCAGGAATAGTAGGCACTTCACTAAGACTAATTATTCGAGCAGAACTAAGACAACCAGGTAGCCTAATTGGTAACGACCAAATCTACAATGTTGTAGTTACAGCTCATGCTTTCGTAATAATTTTTTTCATAGTGATGCCAATTATAATTGGTGGATTTGGAAACTGACTAGTTCCCCTAATATTAGGTGCACCAGATATAGCCTTTCCACGTATAAATAACATAAGATTCTGACTGCTCCCTCCTTCTTTATCCCTTCTATTAACAAGAGGCATAGTTGAAAGAGGTGTTGGAACTGGATGGACAGTATATCCACCTCTGGCTGCTGCTATCGCTCATGCCGGAGCCTCAGTAGAC…
RMNH.CRUS.D.57578	A. lamarcki	CAR26	2014-04-23	18.6	KM van Tienderen	KY026373	CATAAAGATATTGGTACATTATATTTTATCTTCGGAGCTTGAGCAGGAATAGTAGGTACTTCACTAAGACTAATTATTCGAGCAGAACTAAGACAACCAGGTAGCCTAATTGGTAACGACCAAATCTACAATGTTGTAGTTACAGCTCATGCTTTTGTAATAATCTTCTTCATAGTTATGCCGATTATAATTGGGGGGTTTGGAAACTGGTTAGTTCCCCTAATATTAGGTGCACCAGATATAGCCTTTCCACGTATAAATAACATAAGATTCTGATTACTCCCTCCTTCTTTATCCCTTCTATTAACAAGAGGCATAGTTGAAAGAGGTGTTGGAACTGGATGAACAGTATACCCACCACTGGCTGCTGCTATCGCTCATGCCGGAGCTTCAGTGGAC…
RMNH.CRUS.D.57579	A. lamarcki	CAR26	2014-04-23	18.6	KM van Tienderen	KY026374	CATAAAGATATTGGTACATTATATTTTATCTTCGGAGCTTGAGCAGGAATAGTAGGTACTTCACTAAGACTAATTATTCGAGCAGAACTAAGACAACCAGGTAGCCTAATTGGTAACGACCAAATCTACAATGTTGTAGTTACAGCTCATGCTTTTGTAATAATCTTTTTCATAGTGATGCCGATTATAATTGGTGGGTTTGGAAACTGGTTAGTTCCCCTAATATTAGGTGCACCAGATATAGCCTTTCCACGTATAAATAACATAAGATTCTGACTACTCCCTCCTTCTTTATCCCTTCTATTAACAAGAGGCATAGTTGAAAGAGGTGTTGGAACTGGATGAACAGTATACCCACCACTGGCTGCTGCTATCGCTCATGCTGGAGCTTCAGTAGAC…
RMNH.CRUS.D.57580	A. lamarcki	CAR26	2014-04-23	18.6	KM van Tienderen	KY026375	CATAAAGATATTGGTACATTATATTTTATCTTCGGAGCTTGAGCAGGAATAGTAGGCACTTCACTAAGACTAATTATTCGAGCAGAACTAAGACAACCAGGTAGCCTAATTGGTAACGACCAAATCTACAATGTTGTAGTTACAGCTCATGCTTTTGTAATAATTTTTTTCATAGTGATGCCAATTATAATTGGTGGGTTTGGAAACTGATTAGTCCCCCTAATATTAGGTGCACCAGATATAGCCTTTCCACGTATAAATAACATAAGATTCTGACTACTCCCTCCTTCTTTATCCCTTCTATTAACAAGAGGCATAGTTGAAAGAGGTGTTGGAACTGGATGAACAGTATATCCGCCACTAGCTGCTGCTATCGCTCATGCCGGAGCCTCAGTAGAC…
RMNH.CRUS.D.57581	A. lamarcki	CAR26	2014-04-23	18.6	KM van Tienderen	KY026376	CATAAAGATATTGGTACATTATATTTTATCTTCGGAGCTTGAGCAGGAATAGTAGGCACTTCACTAAGACTAATTATTCGAGCAGAACTAAGACAACCAGGTAGCCTAATTGGTAACGACCAAATCTACAATGTTGTAGTTACAGCTCATGCTTTTGTAATAATTTTTTTCATAGTGATGCCAATTATAATCGGTGGGTTTGGAAACTGATTAGTTCCCCTAATATTAGGTGCACCAGATATAGCCTTTCCACGTATAAATAACATAAGATTCTGACTACTCCCTCCTTCTTTATCCCTTCTATTAACAAGAGGCATAGTTGAAAGAGGTGTTGGAACTGGATGAACAGTATATCCGCCACTGGCTGCTGCTATCGCTCATGCCGGAGCCTCAGTAGAC…
RMNH.CRUS.D.57582	A. lamarcki	CAR26	2014-04-23	18.6	KM van Tienderen	KY026377	CATAAAGATATTGGTACATTATATTTTATCTTCGGAGCTTGAGCAGGAATAGTAGGCACTTCATTGAGACTAATTATTCGAGCAGAACTAAGACAACCAGGTAGCCTAATTGGTAACGACCAAATCTACAATGTTGTAGTTACAGCTCATGCTTTTGTAATAATTTTTTTCATAGTGATGCCGATTATAATTGGTGGATTTGGAAACTGATTAGTTCCCCTAATATTAGGTGCACCAGATATAGCCTTTCCACGTATAAATAACATAAGATTCTGACTACTCCCTCCTTCTTTATCCCTTCTATTAACAAGAGGCATAGTTGAAAGAGGTGTTGGAACTGGATGAACAGTATATCCACCACTAGCTGCTGCTATCGCTCATGCCGGAGCTTCAGTAGAC…
RMNH.CRUS.D.57583	A. lamarcki	CAR26	2014-04-23	18.6	KM van Tienderen	KY026378	CATAAAGATATTGGTACATTATATTTTATCTTCGGAGCTTGAGCAGGAATAGTAGGCACTTCATTAAGACTAATTATTCGAGCAGAACTAAGACAACCAGGTAGCCTAATTGGTAACGACCAAATCTACAATGTTGTAGTTACAGCTCATGCTTTTGTAATAATTTTTTTCATAGTGATACCGATTATAATTGGTGGGTTTGGAAACTGATTAGTTCCCCTAATATTAGGTGCACCAGATATAGCCTTTCCACGTATAAATAACATAAGATTTTGACTGCTCCCTCCTTCTTTATCTCTTCTATTGACAAGAGGCATAGTTGAAAGAGGTGTTGGAACTGGATGGACAGTGTATCCACCATTGGCTGCTGCTATCGCTCATGCCGGAGCCTCAGTAGAC…
RMNH.CRUS.D.57584	A. lamarcki	CAR26	2014-04-23	18.6	KM van Tienderen	KY026379	CATAAAGATATTGGTACATTATATTTTATCTTCGGAGCTTGAGCAGGAATAGTAGGCACTTCACTAAGACTAATTATTCGAGCAGAACTAAGACAACCAGGTAGCTTAATTGGTAACGACCAAATCTATAATGTTGTAGTTACAGCTCATGCTTTTGTAATAATTTTTTTCATAGTGATGCCAATTATAATTGGTGGGTTTGGAAATTGACTAGTTCCCCTAATATTAGGTGCACCAGATATAGCCTTTCCACGTATAAATAACATAAGATTCTGACTGCTCCCTCCTTCTTTATCCCTTCTATTAACAAGAGGCATAGTTGAAAGAGGTGTTGGAACTGGATGGACAGTATATCCGCCACTGGCTGCTGCTATCGCTCATGCCGGAGCCTCAGTAGAC…
RMNH.CRUS.D.57585	A. lamarcki	CAR26	2014-04-23	18.6	KM van Tienderen	KY026380	CATAAAGATATTGGTACATTATATTTTATCTTCGGAGCTTGAGCAGGAATAGTAGGCACTTCACTAAGACTAATTATTCGAGCAGAACTAAGACAACCAGGTAGCCTAATTGGTAATGACCAAATCTACAATGTTGTAGTTACAGCTCATGCTTTCGTAATAATTTTTTTCATAGTGATGCCAATTATAATTGGTGGATTTGGAAACTGACTAGTTCCTCTAATATTAGGTGCACCAGATATGGCCTTTCCACGTATAAATAACATAAGATTCTGACTGCTCCCTCCTTCTTTATCCCTTCTATTAACAAGAGGCATAGTTGAAAGAGGTGTTGGAACTGGATGGACAGTATACCCGCCTCTGGCTGCTGCTATCGCTCATGCCGGAGCCTCAGTAGAC…
RMNH.CRUS.D.57586	A. lamarcki	CAR26	2014-04-23	18.6	KM van Tienderen	KY026381	CATAAAGATATTGGTACATTATATTTTATCTTCGGAGCTTGAGCAGGAATAGTAGGCACTTCACTAAGACTAATTATTCGAGCAGAACTAAGACAACCAGGTAGCCTAATTGGTAACGACCAAATCTACAATGTTGTAGTTACAGCTCATGCTTTTGTAATAATTTTTTTCATAGTGATGCCAATTATAATTGGCGGGTTTGGAAACTGATTAGTTCCCCTAATATTAGGTGCACCAGATATAGCCTTTCCACGTATAAATAACATAAGATTCTGACTGCTCCCTCCTTCTTTATCCCTTCTATTAACAAGAGGCATAGTTGAAAGAGGTGTTGGAACTGGATGGACAGTGTATCCGCCACTGGCTGCTGCTATCGCTCATGCCGGAGCCTCAGTAGAC…
RMNH.CRUS.D.57587	A. lamarcki	CAR26	2014-04-23	18.6	KM van Tienderen	KY026382	CATAAAGATATTGGTACATTATATTTTATCTTCGGAGCTTGAGCAGGAATAGTAGGCACTTCACTAAGACTAATTATTCGAGCAGAGCTAAGACAACCAGGTAGCCTAATTGGTAACGACCAAATCTACAATGTTGTAGTTACAGCTCATGCTTTCGTAATAATTTTTTTCATAGTAATACCAATTATAATTGGTGGATTTGGAAACTGACTAGTTCCCCTAATATTAGGTGCACCAGATATAGCCTTTCCACGTATAAATAACATAAGATTCTGACTGCTCCCTCCTTCTTTATCCCTTCTATTAACAAGAGGCATAGTTGAAAGAGGTGTTGGAACTGGATGGACAGTATATCCGCCTCTGGCTGCTGCTATCGCTCATGCCGGAGCCTCAGTAGAC…
RMNH.CRUS.D.57588	A. lamarcki	CAR27	2014-04-24	17.5	KM van Tienderen	KY026383	CATAAAGATATTGGTACATTATATTTTATCTTCGGAGCTTGAGCAGGAATAGTAGGTACTTCACTAAGACTAATTATTCGAGCAGAACTAAGACAACCAGGTAGCCTAATTGGTAACGACCAAATCTATAATGTTGTAGTTACAGCTCATGCTTTTGTAATAATCTTTTTCATAGTAATGCCGATTATAATTGGTGGGTTTGGAAATTGGTTAGTTCCCCTAATATTAGGTGCACCAGATATAGCCTTTCCACGTATAAATAACATAAGATTTTGACTACTCCCTCCTTCTTTATCCCTTCTATTAACAAGAGGCATAGTTGAAAGAGGTGTTGGAACTGGATGAACAGTATACCCACCACTGGCTGCTGCTATCGCTCATGCCGGAGCTTCAGTGGAC…
RMNH.CRUS.D.57589	A. lamarcki	CAR27	2014-04-24	15.5	KM van Tienderen	KY026296	CATAAAGATATTGGTACATTATATTTTATCTTCGGAGCTTGAGCAGGAATAGTAGGCACTTCACTAAGATTAATTATTCGAGCAGAACTAAGACAACCAGGTAGCCTAATTGGTAACGACCAAATCTACAATGTTGTAGTTACAGCTCATGCTTTCGTAATAATTTTTTTCATAGTGATACCAATTATAATTGGTGGATTTGGAAACTGACTAGTTCCCCTAATATTAGGTGCACCAGATATAGCCTTTCCACGTATAAATAACATAAGATTCTGACTGCTCCCTCCTTCTTTATCCCTTCTATTAACAAGAGGCATAGTTGAAAGAGGTGTTGGAACTGGATGGACAGTATATCCGCCTCTGGCTGCTGCTATCGCTCATGCCGGAGCCTCAGTAGAC…
RMNH.CRUS.D.57590	A. lamarcki	CAR27	2014-04-24	17	KM van Tienderen	KY026384	CATAAAGATATTGGTACATTATATTTTATCTTCGGAGCTTGAGCAGGAATAGTAGGCACTTCACTAAGACTAATTATTCGAGCAGAACTAAGACAACCAGGTAGCCTAATTGGTAACGACCAAATCTACAATGTTGTAGTTACAGCTCATGCTTTCGTAATAATTTTTTTCATAGTGATGCCAATTATAATTGGTGGATTTGGAAACTGACTAGTTCCCCTAATATTAGGTGCACCAGATATAGCCTTTCCACGTATAAATAACATAAGATTCTGACTGCTCCCTCCTTCTTTATCCCTTCTATTAACAAGAGGCATAGTTGAAAGAGGTGTTGGAACTGGATGGACAGTATACCCGCCTCTGGCTGCTGCTATCGCTCATGCCGGAGCCTCAGTAGAC…
RMNH.CRUS.D.57591	A. lamarcki	CAR27	2014-04-24	17	KM van Tienderen	KY026385	CATAAAGATATTGGTACATTATATTTTATCTTCGGAGCTTGAGCAGGAATAGTAGGTACTTCACTAAGACTAATTATTCGAGCAGAACTAAGACAACCAGGTAGCCTAATTGGTAACGACCAAATCTACAATGTTGTAGTTACAGCCCATGCTTTTGTAATAATCTTTTTCATAGTGATGCCAATTATAATTGGTGGGTTTGGAAACTGGTTAGTTCCCCTAATATTAGGTGCACCAGATATAGCCTTTCCACGTATAAATAACATAAGATTCTGACTACTCCCTCCTTCTTTATCCCTTCTATTAACAAGAGGCATAGTTGAAAGAGGTGTTGGAACTGGATGAACAGTATATCCACCACTGGCTGCTGCTATCGCTCATGCCGGAGCTTCAGTAGAC…
RMNH.CRUS.D.57592	A. agaricites	CAR27	2014-04-24	17	KM van Tienderen	KY026297	CATAAAGATATTGGTACATTATATTTTATCTTCGGAGCTTGAGCAGGAATAGTAGGTACTTCACTAAGACTAATTATTCGAGCAGAACTAAGACAACCAGGTAGCCTAATTGGTAATGACCAAATCTACAATGTTGTAGTTACAGCTCATGCTTTTGTAATAATCTTTTTCATAGTGATGCCGATTATAATTGGGGGGTTTGGAAACTGGTTAGTTCCCCTAATATTAGGTGCACCAGATATAGCCTTTCCACGTATAAATAACATAAGATTCTGACTACTCCCTCCTTCTTTATCCCTTCTATTAACAAGAGGCATAGTTGAAAGAGGTGTTGGAACTGGATGAACAGTATACCCACCACTGGCTGCTGCTATCGCTCATGCCGGAGCTTCAGTGGAC…
RMNH.CRUS.D.57593	A. lamarcki	CAR27	2014-04-24	17.8	KM van Tienderen	KY026298	CATAAAGATATTGGTACATTATATTTTATCTTCGGAGCTTGAGCAGGAATAGTAGGTACTTCACTAAGACTAATTATTCGAGCAGAACTAAGACAACCAGGTAGCCTAATTGGTAACGACCAAATCTACAATGTTGTAGTTACAGCTCATGCTTTTGTAATAATCTTTTTCATAGTGATGCCGATTATAATTGGAGGGTTTGGAAACTGGTTAGTTCCCCTAATATTAGGTGCACCAGATATAGCCTTTCCACGTATAAATAACATAAGATTCTGACTACTCCCTCCTTCTTTATCCCTTCTATTAACAAGAGGCATAGTTGAAAGAGGTGTTGGAACTGGATGAACAGTATACCCACCACTGGCTGCTGCTATCGCTCATGCCGGAGCTTCAGTGGAC…
RMNH.CRUS.D.57594	A. lamarcki	CAR27	2014-04-24	12.4	KM van Tienderen	KY026299	CATAAAGATATTGGTACATTATATTTTATCTTCGGAGCTTGAGCAGGAATAGTAGGCACTTCACTGAGATTAATTATTCGAGCAGAACTAAGACAACCAGGTAGCCTAATTGGTAACGACCAAATCTATAATGTTGTAGTTACAGCTCATGCTTTTGTAATAATTTTTTTCATAGTGATGCCGATTATAATTGGTGGGTTTGGAAATTGGTTAGTTCCCCTAATATTAGGTGCACCAGATATAGCCTTTCCACGTATAAATAACATAAGATTCTGACTACTCCCTCCTTCTTTATCCCTTCTATTAACAAGAGGCATAGTTGAAAGAGGTGTTGGAACTGGATGAACAGTATATCCGCCACTAGCTGCTGCTATCGCTCATGCCGGAGCTTCAGTAGAC…
RMNH.CRUS.D.57595	A. lamarcki	CAR27	2014-04-24	12.4	KM van Tienderen	KY026386	CATAAAGATATTGGTACATTATATTTTATCTTCGGAGCTTGAGCAGGAATAGTAGGTACTTCACTAAGACTAATTATTCGAGCAGAACTAAGACAACCAGGTAGCCTAATTGGTAACGACCAAATCTACAATGTTGTAGTTACAGCTCATGCTTTCGTAATAATCTTTTTCATAGTGATGCCGATTATAATTGGTGGGTTTGGAAACTGGTTAGTTCCCCTAATATTAGGTGCACCAGATATAGCCTTTCCACGTATAAATAACATAAGATTCTGACTACTCCCTCCTTCTTTATCCCTTCTATTAACAAGAGGCATAGTTGAAAGAGGTGTTGGAACTGGATGAACAGTATACCCACCACTGGCTGCTGCTATCGCTCATGCCGGAGCTTCAGTGGAC…
RMNH.CRUS.D.57596	A. lamarcki	CAR28	2014-04-24	19.3	KM van Tienderen	KY026387	CATAAAGATATTGGTACATTATATTTTATCTTCGGAGCTTGAGCAGGAATAGTAGGCACTTCATTAAGACTAATTATTCGAGCAGAACTAAGACAACCAGGTAGCCTAATTGGTAACGACCAAATCTACAATGTTGTAGTTACAGCTCATGCTTTTGTAATAATTTTTTTCATAGTGATGCCGATTATAATTGGTGGATTTGGAAACTGATTAGTTCCCCTAATATTAGGTGCACCAGATATAGCCTTTCCACGTATAAATAACATAAGATTCTGACTGCTCCCTCCTTCTTTATCCCTTCTATTAACAAGAGGCATAGTTGAAAGAGGTGTTGGAACTGGATGAACAGTGTATCCGCCACTGGCTGCTGCTATCGCTCATGCCGGAGCCTCAGTAGAT…
RMNH.CRUS.D.57598	A. lamarcki	CAR28	2014-04-24	14.5	KM van Tienderen	KY026300	CATAAAGATATTGGTACATTATATTTTATCTTCGGAGCTTGAGCAGGAATAGTAGGCACTTCACTAAGACTAATTATTCGAGCAGAACTAAGACAACCAGGTAGCCTAATTGGTAACGACCAAATCTACAATGTTGTAGTTACAGCTCATGCTTTTGTAATAATTTTTTTCATAGTGATGCCAATTATAATTGGTGGGTTTGGAAACTGATTAGTTCCCTTAATACTAGGTGCACCAGATATAGCCTTTCCACGTATAAATAACATAAGATTCTGACTGCTCCCTCCTTCTTTATCCCTTCTATTAACAAGAGGCATAGTTGAAAGAGGTGTTGGAACTGGATGGACAGTATATCCACCACTGGCTGCTGCTATCGCTCATGCCGGAGCCTCAGTAGAC…
RMNH.CRUS.D.57599	A. agaricites	CAR28	2014-04-24	12.2	KM van Tienderen	KY026301	CATAAAGATATTGGTACATTATATTTTATCTTCGGAGCTTGAGCAGGAATAGTAGGTACTTCACTAAGACTAATTATTCGAGCAGAACTAAGACAACCAGGTAGCCTAATTGGTAACGACCAAATCTATAATGTTGTAGTTACAGCTCATGCTTTTGTAATAATCTTTTTCATAGTAATGCCGATTATAATTGGTGGGTTTGGAAACTGGTTAGTTCCCCTAATATTAGGTGCACCAGATATAGCCTTTCCACGTATAAATAACATAAGATTTTGACTACTCCCTCCTTCTTTATCCCTTCTATTAACAAGAGGCATAGTTGAAAGAGGTGTTGGAACTGGATGAACAGTATACCCACCACTGGCTGCTGCTATCGCTCATGCCGGAGCTTCAGTGGAC…
RMNH.CRUS.D.57600	A. agaricites	CAR28	2014-04-24	17.9	KM van Tienderen	KY026302	CATAAAGATATTGGTACATTATATTTTATCTTCGGAGCTTGAGCAGGAATAGTAGGCACTTCACTAAGACTAATTATTCGAGCAGAACTAAGACAACCAGGTAGCCTAATTGGTAATGACCAAATCTACAATGTTGTAGTTACAGCTCATGCTTTTGTAATAATCTTTTTCATAGTGATGCCGATTATAATTGGGGGATTTGGGAACTGGTTAGTTCCCCTAATATTAGGTGCACCAGATATAGCCTTTCCACGTATAAATAACATAAGATTCTGACTGCTCCCTCCTTCTTTATCCCTTCTATTAACAAGAGGCATAGTTGAAAGAGGTGTTGGAACTGGATGAACAGTATACCCACCACTGGCTGCTGCTATCGCTCATGCCGGAGCTTCAGTGGAC…
RMNH.CRUS.D.57601	A. lamarcki	CAR28	2014-04-24	19.9	KM van Tienderen	KY026388	CATAAAGATATTGGTACATTATATTTTATCTTCGGAGCTTGAGCAGGAATAGTAGGCACTTCACTAAGACTAATTATTCGAGCAGAACTAAGACAACCAGGTAGCCTAATTGGTAATGACCAAATCTACAATGTTGTAGTTACAGCTCATGCTTTCGTAATAATTTTTTTCATAGTGATGCCAATTATAATTGGTGGATTTGGAAACTGACTAGTTCCTCTAATATTAGGTGCACCAGATATAGCCTTTCCACGTATAAATAACATAAGATTCTGACTGCTCCCTCCTTCTTTATCCCTTCTATTAACAAGAGGCATAGTTGAAAGAGGTGTTGGAACTGGATGGACAGTATATCCGCCTCTGGCTGCTGCTATCGCTCATGCCGGAGCCTCAGTAGAC…
RMNH.CRUS.D.57602	A. humilis	CAR28	2014-04-24	18.6	KM van Tienderen	KY026303	CATAAAGATATTGGTACATTATATTTTATCTTCGGAGCTTGAGCAGGAATAGTAGGCACTTCATTAAGACTAATTATTCGAGCAGAACTAAGACAACCAGGTAGCCTAATTGGTAACGATCAAATCTACAATGTTGTAGTTACAGCTCACGCTTTTGTAATAATTTTTTTCATAGTAATACCGATTATAATTGGTGGATTTGGAAACTGGCTAGTTCCCCTAATACTAGGTGCACCAGATATAGCCTTTCCACGTATAAATAACATAAGATTTTGACTACTCCCTCCTTCTTTATCTCTTCTATTAACAAGAGGCATAGTTGAAAGAGGCGTTGGAACTGGATGAACAGTATATCCACCACTAGCTGCTGCTATCGCTCATGCCGGAGCTTCAGTAGAC…
RMNH.CRUS.D.57603	A. lamarcki	CAR28	2014-04-24	17	KM van Tienderen	KY026304	CATAAAGATATTGGTACATTATATTTTATCTTCGGAGCTTGAGCAGGAATAGTAGGCACTTCACTAAGACTAATTATTCGAGCAGAACTAAGACAACCAGGTAGCCTAATTGGTAACGACCAAATCTACAATGTTGTAGTTACAGCCCATGCTTTCGTAATAATTTTTTTCATAGTGATGCCAATTATAATTGGTGGATTTGGAAACTGACTAGTTCCCCTAATATTAGGTGCACCAGATATAGCCTTTCCACGTATAAATAACATAAGATTCTGACTGCTCCCTCCTTCTTTATCCCTTCTATTAACAAGAGGCATAGTTGAAAGAGGTGTTGGAACTGGATGGACAGTATATCCGCCTCTGGCTGCTGCTATCGCTCATGCCGGAGCCTCAGTAGAC…
RMNH.CRUS.D.57604	A. lamarcki	CAR28	2014-04-24	20	KM van Tienderen	KY026305	CATAAAGATATTGGTACATTATATTTTATCTTCGGAGCTTGAGCAGGAATAGTAGGCACTTCACTAAGACTAATTATTCGAGCAGAACTAAGACAACCAGGTAGCCTAATTGGTAACGACCAAATCTACAATGTTGTAGTTACAGCTCATGCTTTCGTAATAATTTTTTTCATAGTGATGCCAATTATAATTGGTGGATTTGGAAACTGACTAGTTCCCCTAATATTAGGTGCACCAGATATAGCCTTTCCACGTATAAATAACATAAGATTCTGACTGCTCCCTCCTTCTTTATCCCTTCTATTAACAAGAGGCATAGTTGAAAGAGGTGTTGGAACTGGATGGACAGTATATCCGCCTCTGGCTGCTGCTATCGCTCATGCCGGAGCCTCAGTAGAC…
RMNH.CRUS.D.57605	A. lamarcki	CAR28	2014-04-24	20	KM van Tienderen	KY026389	CATAAAGATATTGGTACATTATATTTTATCTTCGGAGCTTGAGCAGGAATAGTAGGCACTTCACTAAGACTAATTATTCGAGCAGAACTAAGACAACCAGGTAGCCTAATTGGTAACGACCAAATCTACAATGTTGTAGTTACAGCTCATGCTTTTGTAATAATTTTTTTCATAGTGATGCCGATTATAATTGGTGGGTTTGGAAATTGATTAGTTCCCCTAATATTAGGTGCACCAGATATAGCCTTTCCACGTATAAATAACATAAGATTCTGACTGCTCCCTCCTTCTTTATCCCTTCTATTAACAAGAGGTATAGTTGAAAGAGGTGTTGGAACTGGATGGACAGTATATCCGCCACTGGCTGCTGCTATCGCTCATGCCGGAGCCTCAGTAGAC…
RMNH.CRUS.D.57606	A. lamarcki	CAR29	2014-04-25	23.2	KM van Tienderen	KY026306	CATAAAGATATTGGTACATTATATTTTATCTTCGGAGCTTGAGCAGGAATAGTAGGCACTTCACTAAGACTAATTATTCGAGCAGAACTAAGACAACCAGGTAGCCTAATTGGTAACGACCAAATCTACAATGTTGTAGTTACAGCTCATGCTTTCGTAATAATTTTTTTCATAGTGATGCCAATTATAATTGGTGGATTTGGAAACTGACTAGTTCCCCTAATATTAGGTGCACCAGATATAGCCTTTCCACGTATAAATAACATAAGATTCTGACTGCTCCCTCCTTCTTTATCCCTTCTATTAACAAGAGGCATAGTTGAAAGAGGTGTTGGAACTGGATGGACAGTATATCCGCCTCTGGCTGCTGCTATCGCTCATGCCGGAGCCTCAGTAGAC…
RMNH.CRUS.D.57607	A. lamarcki	CAR29	2014-04-25	23.2	KM van Tienderen	KY026390	CATAAAGATATTGGTACATTATATTTTATCTTCGGAGCTTGAGCAGGAATAGTAGGCACTTCACTAAGACTAATTATTCGAGCAGAACTAAGACAACCAGGTAGCCTAATTGGTAACGACCAAATCTACAATGTTGTAGTTACAGCTCATGCTTTCGTAATAATTTTTTTCATAGTGATGCCAATTATAATTGGTGGATTTGGAAACTGACTAGTTCCCCTAATATTAGGTGCACCAGATATAGCCTTTCCACGTATAAATAACATAAGATTCTGACTGCTCCCTCCTTCTTTATCCCTTCTATTAACAAGAGGCATAGTTGAAAGAGGTGTTGGAACTGGATGGACAGTATATCCGCCTCTGGCTGCTGCTATCGCTCATGCCGGAGCCTCAGTAGAC…
RMNH.CRUS.D.57608	A. agaricites	CAR29	2014-04-25	9	KM van Tienderen	KY026307	CATAAAGATATTGGTACATTATATTTTATCTTCGGAGCTTGAGCAGGAATAGTAGGTACTTCACTAAGACTAATTATTCGAGCAGAACTAAGACAACCAGGTAGCCTAATTGGTAACGACCAAATCTACAATGTTGTAGTTACAGCTCATGCTTTTGTAATAATCTTTTTCATAGTGATGCCGATTATAATTGGTGGGTTTGGAAACTGGTTAGTTCCCCTAATATTAGGTGCACCAGATATAGCCTTTCCACGTATAAATAACATAAGATTCTGACTACTCCCTCCTTCTTTATCCCTTCTATTAACAAGAGGCATAGTTGAAAGAGGTGTTGGAACTGGATGAACAGTATACCCACCACTGGCTGCTGCTATCGCTCATGCCGGAGCTTCAGTAGAC…
RMNH.CRUS.D.57609	A. agaricites	CAR29	2014-04-25	9	KM van Tienderen	KY026391	CATAAAGATATTGGTACATTATATTTTATCTTCGGAGCTTGAGCAGGAATAGTAGGCACTTCACTAAGACTAATTATTCGAGCAGAACTAAGACAACCAGGTAGCCTAATTGGTAACGACCAAATCTACAATGTTGTAGTTACAGCTCATGCTTTCGTAATAATTTTTTTCATAGTGATACCAATTATAATTGGTGGATTTGGAAACTGACTAGTTCCCCTAATATTAGGTGCACCAGATATAGCCTTTCCACGTATAAATAACATAAGATTCTGACTGCTCCCTCCTTCTTTATCCCTTCTATTAACAAGAGGTATAGTTGAAAGAGGTGTTGGAACTGGATGGACAGTATATCCGCCTCTGGCTGCTGCTATCGCTCATGCCGGAGCCTCAGTAGAC…
RMNH.CRUS.D.57610	A. agaricites	CAR29	2014-04-25	9	KM van Tienderen	KY026392	CATAAAGATATTGGTACATTATATTTTATCTTCGGAGCTTGAGCAGGAATAGTAGGCACTTCACTGAGACTAATTATTCGAGCAGAACTAAGACAACCAGGTAGCCTAATTGGTAACGACCAAATCTACAATGTTGTAGTTACAGCTCATGCTTTTGTAATAATTTTTTTCATAGTGATGCCGATTATAATTGGTGGGTTTGGAAACTGATTAGTTCCCCTAATATTAGGTGCACCAGATATAGCCTTTCCACGTATAAATAACATAAGATTCTGATTACTCCCCCCTTCTTTATCCCTTCTATTAACAAGAGGCATAGTTGAAAGAGGTGTTGGAACTGGATGAACAGTATATCCGCCACTAGCTGCTGCTATCGCTCATGCCGGAGCTTCAGTAGAC…
RMNH.CRUS.D.57611	A. agaricites	CAR29	2014-04-25	13.6	KM van Tienderen	KY026308	CATAAAGATATTGGTACATTATATTTTATCTTCGGAGCTTGAGCAGGAATAGTAGGTACTTCACTAAGACTAATTATTCGAGCAGAACTAAGACAACCAGGTAGCCTAATTGGTAACGACCAAATCTACAATGTTGTAGTTACAGCTCATGCTTTTGTAATAATCTTTTTCATAGTGATGCCGATTATAATTGGTGGGTTTGGAAACTGGTTAGTTCCCCTAATATTAGGTGCACCAGATATAGCCTTTCCACGTATAAATAACATAAGATTCTGACTACTCCCTCCTTCTTTATCCCTTCTATTAACAAGAGGCATAGTTGAAAGAGGTGTTGGAACTGGATGAACAGTATACCCACCACTGGCTGCTGCTATCGCTCACGCCGGAGCTTCAGTGGAC…
RMNH.CRUS.D.57612	A. agaricites	CAR29	2014-04-25	24.4	KM van Tienderen	KY026309	CATAAAGATATTGGTACATTATATTTTATCTTCGGAGCTTGAGCAGGAATAGTAGGCACTTCACTAAGACTAATTATTCGAGCAGAACTAAGACAACCAGGTAGCCTAATTGGTAACGACCAAATCTACAATGTTGTAGTTACAGCTCATGCTTTTGTAATAATTTTTTTCATAGTGATGCCGATTATAATTGGTGGGTTTGGAAATTGATTAGTTCCCCTAATATTGGGTGCACCAGATATAGCTTTTCCACGTATAAATAACATAAGATTCTGGCTGCTCCCTCCTTCTTTATCCCTTTTATTAACAAGAGGCATAGTTGAAAGAGGTGTTGGAACTGGATGGACAGTATATCCGCCACTGGCTGCTGCTATCGCTCATGCTGGAGCCTCAGTAGAC…
RMNH.CRUS.D.57613	A. agaricites	CAR29	2014-04-25	19	KM van Tienderen	KY026310	CATAAAGATATTGGTACATTATATTTTATCTTCGGAGCTTGAGCAGGAATAGTAGGTACTTCACTAAGATTAATTATTCGAGCAGAACTAAGACAACCAGGTAGCCTAATTGGTAACGACCAAATCTACAATGTTGTAGTTACAGCTCATGCTTTTGTAATAATCTTTTTCATAGTGATACCGATTATAATTGGCGGGTTTGGAAACTGGTTAGTTCCCCTAATATTAGGTGCACCAGATATAGCCTTTCCACGTATAAATAACATAAGATTCTGACTACTCCCTCCTTCTTTATCCCTTCTATTAACAAGAGGCATAGTTGAAAGAGGTGTTGGAACTGGATGAACAGTATACCCACCACTGGCTGCTGCTATCGCTCATGCCGGAGCTTCAGTGGAC…
RMNH.CRUS.D.57614	A. agaricites	CAR29	2014-04-25	19	KM van Tienderen	KY026393	CATAAAGATATTGGTACATTATATTTTATCTTCGGAGCTTGAGCAGGAATAGTAGGCACTTCACTAAGACTAATTATTCGAGCAGAACTAAGACAACCAGGTAGCCTAATTGGTAACGACCAAATCTACAATGTTGTAGTTACAGCTCATGCTTTTGTAATAATTTTTTTCATAGTGATGCCGATTATAATTGGTGGGTTTGGAAATTGATTAGTTCCCCTAATATTGGGTGCACCAGATATAGCTTTTCCACGTATAAATAACATAAGATTCTGGCTGCTCCCTCCTTCTTTATCCCTTCTATTAACAAGAGGCATAGTTGAAAGAGGTGTTGGAACTGGATGGACAGTGTATCCGCCATTGGCTGCTGCTATCGCTCATGCTGGAGCCTCAGTAGAC…
RMNH.CRUS.D.57615	A. lamarcki	CAR06	2014-04-25	21	KM van Tienderen	KY026394	CATAAAGATATTGGTACATTATATTTTATCTTCGGAGCTTGAGCAGGAATAGTAGGCACTTCATTAAGACTAATTATTCGAGCAGAACTAAGACAACCAGGTAGCCTAATTGGTAACGACCAAATCTACAATGTTGTAGTTACAGCTCATGCTTTTGTAATAATTTTTTTCATAGTGATGCCGATTATAATTGGTGGATTTGGAAACTGATTAGTTCCCCTAATATTAGGTGCACCAGATATAGCCTTTCCACGTATAAATAACATAAGATTCTGACTGCTCCCTCCTTCTTTATCCCTTCTATTAACAAGAGGCATAGTTGAAAGAGGTGTTGGAACTGGATGAACAGTGTATCCGCCACTGGCTGCTGCTATCGCTCATGCCGGAGCCTCAGTAGAT…
RMNH.CRUS.D.57616	A. lamarcki	CAR06	2014-04-25	19.7	KM van Tienderen	KY026232	CATAAAGATATTGGTACATTATATTTTATCTTCGGAGCTTGAGCAGGAATAGTAGGCACTTCACTAAGACTAATTATTCGAGCAGAACTAAGACAACCAGGTAGCTTAATTGGTAACGACCAAATCTATAATGTTGTAGTTACAGCTCATGCTTTTGTAATAATTTTTTTCATAGTGATGCCGATTATAATTGGTGGGTTTGGAAATTGATTAGTTCCCCTAATATTAGGTGCACCAGATATAGCCTTTCCACGTATAAATAACATAAGATTCTGACTGCTCCCTCCTTCTTTATCCCTTCTATTAACAAGAGGCATAGTTGAAAGAGGTGTTGGAACTGGATGAACAGTATATCCGCCACTGGCTGCTGCTATCGCTCATGCCGGAGCCTCAGTAGAC…
