# Supplementary material for: Extreme mitochondrial variation in the Atlantic gall crab Opecarcinus hypostegus (Decapoda: Cryptochiridae) reveals adaptive genetic divergence over Agaricia coral hosts
Source: Sci Rep. 2017 Jan 12;7:39461. doi: 10.1038/srep39461 (PMC5228066; doi:10.1038/srep39461)
Supplement: Supplementary Dataset 2 [file srep39461-s3.xlsx]

## Sheet: Blad1
Table S2. Genetic Distance (Pairwise Φst) between localities.
	CAR01	CAR02	CAR03	CAR04	CAR05	CAR06	CAR07	CAR09	CAR10	CAR11	CAR12	CAR13	CAR14	CAR15	CAR16	CAR17	CAR18	CAR19	CAR20	CAR21	CAR22	CAR23	CAR24	CAR25	CAR26	CAR27	CAR28	CAR29	CAO17
CAR01	0
CAR02	-0.11047	0
CAR03	-0.20000 -	0.15903	0
CAR04	0.09255 -	0.00407	0.02564	0
CAR05	-0.02518 -	0.06919 -	0.22596	0.11765	0
CAR06	0.02879 -	0.01461	0.00999 -	0.05638	0.04625	0
CAR07	-0.02685 -	0.08600 -	0.23628	0.07968 -	0.17537 -	0.06870	0
CAR09	-0.12381 -	0.05502 -	0.14944 -	0.02776 -	0.02759 -	0.00637 -	0.06176	0
CAR10	0.05719	0.12060 -	0.02439	0.26914	0.12164	0.23378	0.04184	0.00198	0
CAR11	-0.08393 -	0.00518 -	0.08780 -	0.07359 -	0.05436 -	0.01004 -	0.01044	0.00478	0.20065	0
CAR12	-0.06181	0.01261 -	0.06481	0.22775	0.05435	0.14772	0.04021	-0.01254	0.05233	0.16180	0
CAR13	-0.07634 -	0.05643 -	0.00599 -	0.14050	0.07911 -	0.14021 -	0.00645	-0.07200	0.19826	-0.10671	0.11802	0
CAR14	0.07965	0.05932 -	0.00000	0.07591	0.09601 -	0.05590 -	0.09804	0.00881	0.15483	0.05998	0.20006	0.00189	0
CAR15	-0.10345 -	0.08107 -	0.21178	0.05790 -	0.10268	0.03752 -	0.08183	-0.06092	0.06867	0.02360	-0.02180	0.00309	0.09179	0
CAR16	-0.08257 -	0.03776 -	0.06667	0.13589	0.01626	0.03085 -	0.00196	-0.02241	0.19777	-0.01134	0.06084	-0.01053	0.09663	-0.05930	0
CAR17	-0.05226 -	0.05223 -	0.08086 -	0.03104 -	0.02330 -	0.01173 -	0.04891	-0.04257	0.15016	0.05311	0.04159	-0.05497	0.06334	-0.03290	-0.00113	0
CAR18	-0.05553 -	0.05950 -	0.07582 -	0.00443 -	0.01021 -	0.00264 -	0.04538	-0.04659	0.10861	0.07617	0.01306	-0.01496	0.07359	-0.04241	0.00612	-0.04480	0
CAR19	-0.09135 -	0.06084 -	0.13612	0.07547 -	0.04033	0.04376 -	0.05770	-0.06536	0.05471	0.04285	-0.01850	-0.01370	0.12032	-0.05787	0.02594	-0.02879	-0.03581	0
CAR20	-0.08084 -	0.03227 -	0.14840	0.12691 -	0.07448	0.05736 -	0.08201	-0.06246	0.02604	0.06341	-0.01761	0.04922	0.10462	-0.03618	0.06451	-0.00458	-0.01193	-0.06856	0
CAR21	-0.26814 -	0.13628 -	0.15152 -	0.12000 -	0.03960 -	0.11754 -	0.07442	-0.11058	0.16147	-0.30940	0.06171	-0.38000	-0.00358	-0.06914	-0.13242	-0.09277	-0.07021	-0.08730	-0.00797	0
CAR22	-0.02805 -	0.03229	0.00023 -	0.09719	0.00472 -	0.03896 -	0.00244	-0.00945	0.24733	-0.01616	0.14688	-0.11899	0.06689	0.01965	0.05258	-0.04845	-0.01613	0.00896	0.03993	-0.17929	0
CAR23	-0.10724 -	0.06287 -	0.15202 -	0.00643 -	0.07016 -	0.02905 -	0.09762	-0.06715	0.07718	-0.02801	0.01442	-0.05664	0.02657	-0.05588	-0.01776	-0.02996	-0.03721	-0.05158	-0.04316	-0.14007	-0.03110	0
CAR24	0.01600 -	0.02820 -	0.01796	0.02821	0.02023 -	0.04591 -	0.04233	0.00260	0.23639	0.08461	0.10631	-0.04622	0.02441	0.00299	0.01783	-0.01832	-0.02247	0.02702	0.04423	-0.05054	-0.01477	-0.00039	0
CAR25	-0.03493 -	0.04527 -	0.15000 -	0.00000 -	0.12586 -	0.02305 -	0.08980	-0.04246	0.13911	-0.21817	0.18339	-0.12500	-0.01629	-0.01334	0.02439	0.02358	0.06989	0.02286	0.05117	-0.24138	-0.03309	-0.08801	0.07804	0
CAR26	-0.03636	0.08821 -	0.07012	0.13435	0.10497	0.16294	0.05204	-0.01838	-0.06828	0.10792	0.07668	0.10643	0.07834	0.07027	0.16229	0.11835	0.09503	0.05697	0.03047	0.04165	0.15556	0.03750	0.18296	0.04887	0
CAR27	-0.05300 -	0.04573 -	0.07408	0.03969 -	0.01334 -	0.01662 -	0.04659	-0.02775	0.16182	0.04747	0.03744	-0.06375	0.06288	-0.03550	-0.00857	-0.01842	-0.01942	-0.00898	0.00258	-0.09159	-0.00503	-0.02591	-0.02210	0.03187	0.11313	0
CAR28	-0.02814 -	0.01364 -	0.04321	0.16098	0.02258	0.15142	0.03081	-0.03036	0.03513	0.15409	-0.03473	0.12673	0.21615	-0.02598	0.13458	0.01269	-0.01848	-0.04368	-0.04752	0.09464	0.09877	0.00485	0.10159	0.17212	0.04231	0.03853	0
CAR29	-0.00384 -	0.05353 -	0.05990 -	0.05316 -	0.02081 -	0.04091 -	0.08082	-0.04133	0.14357	0.05603	0.09349	-0.05731	-0.02011	-0.01978	0.02175	-0.04690	-0.04262	0.00208	0.01969	-0.06685	-0.05163	-0.02294	-0.03888	-0.03444	0.10656	-0.01991	0.05183	0
CAO17	-0.06566 -	0.06016 -	0.07163 -	0.02904 -	0.01837 -	0.00151 -	0.02624	-0.05793	0.14128	0.02656	0.01506	-0.08214	0.09036	-0.05309	-0.04820	-0.06986	-0.05276	-0.03788	0.00609	-0.13644	-0.03570	-0.03848	-0.01804	0.01385	0.11523	-0.03430	0.01084	-0.02914	0
