# Supplementary material for: Extreme mitochondrial variation in the Atlantic gall crab Opecarcinus hypostegus (Decapoda: Cryptochiridae) reveals adaptive genetic divergence over Agaricia coral hosts
Source: Sci Rep. 2017 Jan 12;7:39461. doi: 10.1038/srep39461 (PMC5228066; doi:10.1038/srep39461)
Supplement: Supplementary Dataset 3 [file srep39461-s4.xls]

## Sheet: Coordinaten
Locality code	Site	Latitude (N)	Longtitude (W)			Locality code	Site	Latitude (N)	Longtitude (W)
CAR01	Piscadera bay	12.122150°	-68.968850°			CAR01	Piscadera bay	12.122150°	-68.968850°
CAR02	Waterfabriek	12.109800°	-68.954017°			CAR02	Waterfabriek	12.109800°	-68.954017°
CAR03	Sea Aquarium	12.081783°	-68.896050°			CAR03	Sea Aquarium	12.081783°	-68.896050°
CAR04	Blue Bay	12.134383°	-68.985633°			CAR04	Blue Bay	12.134383°	-68.985633°
CAR05	Playa Kalki	12.375600°	-69.157733°			CAR05	Playa Kalki	12.375600°	-69.157733°
CAR06	Superior producer	12.105900°	-68.942867°			CAR06	Superior producer	12.105900°	-68.942867°
CAR07	Kleine Knip	12.341250°	-69.152567°			CAR07	Kleine Knip	12.341250°	-69.152567°
CAR08	Substation	12.084400°	-68.898333°			CAR08	Substation	12.084400°	-68.898333°
CAR09	Sunset waters	12.267433°	-69.127617°			CAR09	Sunset waters	12.267433°	-69.127617°
CAR10	Playa lagun	12.318167°	-69.150600°			CAR11	Playa Manzalina	12.245217°	-69.105233°
CAR11	Playa Manzalina	12.245217°	-69.105233°			CAR12	Caracasbaai	12.076467°	-68.863617°
CAR12	Caracasbaai	12.076467°	-68.863617°			CAR13	Jan Thiel	12.076400°	-68.879933°
CAR13	Jan Thiel	12.076400°	-68.879933°			CAR14	Vaersenbaai	12.160753°	-69.004804°
CAR14	Vaersenbaai	12.160753°	-69.004804°			CAR16	Slangenbaai	12.139317°	-68.997333°
CAR15	Klein Curacao	11.984783°	-68.644373°			CAR17	Coral Estate / Habitat curacao	12.197950°	-69.079183°
CAR16	Slangenbaai	12.139317°	-68.997333°			CAR18	Daaibooi	12.211833°	-69.084783°
CAR17	Coral Estate / Habitat curacao	12.197950°	-69.079183°			CAR19	PortoMari	12.218383°	-69.085883°
CAR18	Daaibooi	12.211833°	-69.084783°			CAR20	Marie pompoen	12.090983°	-68.905633°
CAR19	PortoMari	12.218383°	-69.085883°			CAR21	Westside piscaderabay	12.124400°	-68.971467°
CAR20	Marie pompoen	12.090983°	-68.905633°			CAR22	Playa Largu	12.235300°	-69.098450°
CAR21	Westside piscaderabay	12.124400°	-68.971467°			CAR23	Boka pos spano	12.278333°	-69.143183°
CAR22	Playa Largu	12.235300°	-69.098450°			CAR24	Diver's leap	12.073983°	-68.878567°
CAR23	Boka pos spano	12.278333°	-69.143183°			CAR25	Playa Forti	12.366267°	-69.153667°
CAR24	Diver's leap	12.073983°	-68.878567°			CAR26	Grote Knip	12.351450°	-69.151583°
CAR25	Playa Forti	12.366267°	-69.153667°			CAR27	Tugboat	12.069200°	-68.861800°
CAR26	Grote Knip	12.351450°	-69.151583°			CAR28	Spaansebaai	12.063283°	-68.853167°
CAR27	Tugboat	12.069200°	-68.861800°			CAR29	Fuikbaai	12.047583°	-68.830633°
CAR28	Spaansebaai	12.063283°	-68.853167°
CAR29	Fuikbaai	12.047583°	-68.830633°
CAO.17	Cas Abou	12.228761°	-69.091778°
CAO.02	Waterfabriek 2	12.108611°	-68.950333°

## Sheet: Blad1
CAR01	12122150	-68968850
CAR02	12109800	-68954017
CAR03	12081783	-68896050
CAR04	12134383	-68985633
CAR05	12375600	-69157733
CAR06	12105900	-68942867
CAR07	12341250	-69152567
CAR08	12084400	-68898333
CAR09	12267433	-69127617
CAR10	12318167	-69150600
CAR11	12245217	-69105233
CAR12	12076467	-68863617
CAR13	12076400	-68879933
CAR14	12160753	-69004804
CAR15	11984783	-68644373
CAR16	12139317	-68997333
CAR17	12197950	-69079183
CAR18	12211833	-69084783
CAR19	12218383	-69085883
CAR20	12090983	-68905633
CAR21	12124400	-68971467
CAR22	12235300	-69098450
CAR23	12278333	-69143183
CAR24	12073983	-68878567
CAR25	12366267	-69153667
CAR26	12351450	-69151583
CAR27	12069200	-68861800
CAR28	12063283	-68853167
CAR29	12047583	-68830633
CAO.17	12228761	-69091778
CAO.02	12108611	-68950333

## Sheet: Blad4
Rij	Kolom	Waarde	Pagina1
CAO.02	CAO.17	20.34
CAO.02	CAR01	2.51
CAO.02	CAR02	0.42
CAO.02	CAR03	6.61
CAO.02	CAR04	4.78
CAO.02	CAR05	37.17
CAO.02	CAR06	0.87
CAO.02	CAR07	33.86
CAO.02	CAR08	6.26
CAO.02	CAR09	26.09
CAO.02	CAR10	31.82
CAO.02	CAR11	22.64
CAO.02	CAR12	10.09
CAO.02	CAR13	8.45
CAO.02	CAR14	8.27
CAO.02	CAR15	36.02
CAO.02	CAR16	6.14
CAO.02	CAR17	17.16
CAO.02	CAR18	17.16
CAO.02	CAR19	19.11
CAO.02	CAR20	5.24
CAO.02	CAR21	2.89
CAO.02	CAR22	21.36
CAO.02	CAR23	28.16
CAO.02	CAR24	8.7
CAO.02	CAR25	36.08
CAO.02	CAR26	34.66
CAO.02	CAR27	10.58
CAO.02	CAR28	11.71
CAO.02	CAR29	14.68
CAO.17	CAO.02	20.34
CAO.17	CAR01	17.83
CAO.17	CAR02	19.95
CAO.17	CAR03	26.8
CAO.17	CAR04	15.57
CAO.17	CAR05	17.76
CAO.17	CAR06	21.15
CAO.17	CAR07	14.09
CAO.17	CAR08	26.43
CAO.17	CAR09	5.79
CAO.17	CAR10	11.78
CAO.17	CAR11	2.34
CAO.17	CAR12	30.01
CAO.17	CAR13	28.56
CAO.17	CAR14	12.09
CAO.17	CAR15	55.68
CAO.17	CAR16	14.27
CAO.17	CAR17	3.67
CAO.17	CAR18	3.67
CAO.17	CAR19	1.32
CAO.17	CAR20	25.35
CAO.17	CAR21	17.46
CAO.17	CAR22	1.02
CAO.17	CAR23	7.83
CAO.17	CAR24	28.84
CAO.17	CAR25	16.63
CAO.17	CAR26	15.05
CAO.17	CAR27	30.63
CAO.17	CAR28	31.77
CAO.17	CAR29	34.78
CAR01	CAO.02	2.51
CAR01	CAO.17	17.83
CAR01	CAR02	2.12
CAR01	CAR03	9.1
CAR01	CAR04	2.27
CAR01	CAR05	34.76
CAR01	CAR06	3.35
CAR01	CAR07	31.42
CAR01	CAR08	8.74
CAR01	CAR09	23.6
CAR01	CAR10	29.35
CAR01	CAR11	20.14
CAR01	CAR12	12.52
CAR01	CAR13	10.92
CAR01	CAR14	5.79
CAR01	CAR15	38.46
CAR01	CAR16	3.64
CAR01	CAR17	14.65
CAR01	CAR18	16.05
CAR01	CAR19	16.6
CAR01	CAR20	7.7
CAR01	CAR21	0.38
CAR01	CAR22	18.86
CAR01	CAR23	25.66
CAR01	CAR24	11.18
CAR01	CAR25	33.67
CAR01	CAR26	32.23
CAR01	CAR27	13.04
CAR01	CAR28	14.18
CAR01	CAR29	17.16
CAR02	CAO.02	0.42
CAR02	CAO.17	19.95
CAR02	CAR01	2.12
CAR02	CAR03	7.03
CAR02	CAR04	4.39
CAR02	CAR05	36.82
CAR02	CAR06	1.29
CAR02	CAR07	33.5
CAR02	CAR08	6.68
CAR02	CAR09	25.71
CAR02	CAR10	31.45
CAR02	CAR11	22.25
CAR02	CAR12	10.51
CAR02	CAR13	8.87
CAR02	CAR14	7.89
CAR02	CAR15	36.44
CAR02	CAR16	5.74
CAR02	CAR17	16.75
CAR02	CAR18	18.16
CAR02	CAR19	18.72
CAR02	CAR20	5.66
CAR02	CAR21	2.49
CAR02	CAR22	20.97
CAR02	CAR23	27.77
CAR02	CAR24	9.12
CAR02	CAR25	35.73
CAR02	CAR26	34.3
CAR02	CAR27	11
CAR02	CAR28	12.13
CAR02	CAR29	15.09
CAR03	CAO.02	6.61
CAR03	CAO.17	26.8
CAR03	CAR01	9.1
CAR03	CAR02	7.03
CAR03	CAR04	11.36
CAR03	CAR05	43.21
CAR03	CAR06	5.75
CAR03	CAR07	40.04
CAR03	CAR08	0.38
CAR03	CAR09	32.51
CAR03	CAR10	38.09
CAR03	CAR11	29.07
CAR03	CAR12	3.58
CAR03	CAR13	1.85
CAR03	CAR14	14.71
CAR03	CAR15	29.43
CAR03	CAR16	12.73
CAR03	CAR17	23.72
CAR03	CAR18	25.08
CAR03	CAR19	25.6
CAR03	CAR20	1.46
CAR03	CAR21	9.47
CAR03	CAR22	27.82
CAR03	CAR23	34.59
CAR03	CAR24	2.09
CAR03	CAR25	42.14
CAR03	CAR26	40.78
CAR03	CAR27	3.98
CAR03	CAR28	5.1
CAR03	CAR29	8.06
CAR04	CAO.02	4.78
CAR04	CAO.17	15.57
CAR04	CAR01	2.27
CAR04	CAR02	4.39
CAR04	CAR03	11.36
CAR04	CAR05	32.6
CAR04	CAR06	5.62
CAR04	CAR07	29.22
CAR04	CAR08	10.99
CAR04	CAR09	21.34
CAR04	CAR10	27.12
CAR04	CAR11	17.88
CAR04	CAR12	14.75
CAR04	CAR13	13.77
CAR04	CAR14	3.59
CAR04	CAR15	40.67
CAR04	CAR16	1.39
CAR04	CAR17	12.37
CAR04	CAR18	13.78
CAR04	CAR19	14.33
CAR04	CAR20	9.94
CAR04	CAR21	1.9
CAR04	CAR22	16.59
CAR04	CAR23	23.4
CAR04	CAR24	13.43
CAR04	CAR25	31.5
CAR04	CAR26	30.04
CAR04	CAR27	15.29
CAR04	CAR28	16.43
CAR04	CAR29	19.41
CAR05	CAO.02	37.17
CAR05	CAO.17	17.76
CAR05	CAR01	34.76
CAR05	CAR02	36.82
CAR05	CAR03	43.21
CAR05	CAR04	32.6
CAR05	CAR06	37.9
CAR05	CAR07	3.84
CAR05	CAR08	42.83
CAR05	CAR09	12.41
CAR05	CAR10	6.4
CAR05	CAR11	15.51
CAR05	CAR12	46.04
CAR05	CAR13	44.82
CAR05	CAR14	29.01
CAR05	CAR15	70.64
CAR05	CAR16	31.43
CAR05	CAR17	21.43
CAR05	CAR18	19.78
CAR05	CAR19	19.07
CAR05	CAR20	41.76
CAR05	CAR21	34.39
CAR05	CAR22	16.81
CAR05	CAR23	10.88
CAR05	CAR24	45.12
CAR05	CAR25	1.12
CAR05	CAR26	2.75
CAR05	CAR27	46.75
CAR05	CAR28	47.87
CAR05	CAR29	50.83
CAR06	CAO.02	0.87
CAR06	CAO.17	21.15
CAR06	CAR01	3.35
CAR06	CAR02	1.29
CAR06	CAR03	5.75
CAR06	CAR04	5.62
CAR06	CAR05	37.9
CAR06	CAR07	34.62
CAR06	CAR08	5.4
CAR06	CAR09	26.9
CAR06	CAR10	32.59
CAR06	CAR11	23.45
CAR06	CAR12	9.22
CAR06	CAR13	7.59
CAR06	CAR14	9.07
CAR06	CAR15	35.15
CAR06	CAR16	6.99
CAR06	CAR17	18
CAR06	CAR18	19.39
CAR06	CAR19	19.93
CAR06	CAR20	4.38
CAR06	CAR21	3.73
CAR06	CAR22	22.17
CAR06	CAR23	28.97
CAR06	CAR24	7.84
CAR06	CAR25	36.82
CAR06	CAR26	35.41
CAR06	CAR27	9.71
CAR06	CAR28	10.84
CAR06	CAR29	13.82
CAR07	CAO.02	33.86
CAR07	CAO.17	14.09
CAR07	CAR01	31.42
CAR07	CAR02	33.5
CAR07	CAR03	40.04
CAR07	CAR04	29.22
CAR07	CAR05	3.84
CAR07	CAR06	34.62
CAR07	CAR08	39.66
CAR07	CAR09	8.61
CAR07	CAR10	2.56
CAR07	CAR11	11.81
CAR07	CAR12	42.97
CAR07	CAR13	41.7
CAR07	CAR14	25.64
CAR07	CAR15	67.93
CAR07	CAR16	28.01
CAR07	CAR17	17.75
CAR07	CAR18	16.1
CAR07	CAR19	15.41
CAR07	CAR20	38.58
CAR07	CAR21	31.04
CAR07	CAR22	13.12
CAR07	CAR23	7.03
CAR07	CAR24	41.99
CAR07	CAR25	2.77
CAR07	CAR26	1.13
CAR07	CAR27	43.67
CAR07	CAR28	44.8
CAR07	CAR29	47.78
CAR08	CAO.02	6.26
CAR08	CAO.17	26.43
CAR08	CAR01	8.74
CAR08	CAR02	6.68
CAR08	CAR03	0.38
CAR08	CAR04	10.99
CAR08	CAR05	42.83
CAR08	CAR06	5.4
CAR08	CAR07	39.66
CAR08	CAR09	32.13
CAR08	CAR10	37.71
CAR08	CAR11	28.7
CAR08	CAR12	3.88
CAR08	CAR13	2.19
CAR08	CAR14	14.34
CAR08	CAR15	29.77
CAR08	CAR16	12.37
CAR08	CAR17	23.35
CAR08	CAR18	24.71
CAR08	CAR19	25.23
CAR08	CAR20	1.08
CAR08	CAR21	9.11
CAR08	CAR22	27.44
CAR08	CAR23	34.21
CAR08	CAR24	2.44
CAR08	CAR25	41.76
CAR08	CAR26	40.4
CAR08	CAR27	4.32
CAR08	CAR28	5.44
CAR08	CAR29	8.42
CAR09	CAO.02	26.09
CAR09	CAO.17	5.79
CAR09	CAR01	23.6
CAR09	CAR02	25.71
CAR09	CAR03	32.51
CAR09	CAR04	21.34
CAR09	CAR05	12.41
CAR09	CAR06	26.9
CAR09	CAR07	8.61
CAR09	CAR08	32.13
CAR09	CAR10	6.14
CAR09	CAR11	3.46
CAR09	CAR12	35.66
CAR09	CAR13	34.25
CAR09	CAR14	17.83
CAR09	CAR15	61.19
CAR09	CAR16	20.05
CAR09	CAR17	9.32
CAR09	CAR18	7.72
CAR09	CAR19	7.08
CAR09	CAR20	31.06
CAR09	CAR21	23.22
CAR09	CAR22	4.77
CAR09	CAR23	2.08
CAR09	CAR24	34.53
CAR09	CAR25	11.29
CAR09	CAR26	9.65
CAR09	CAR27	36.3
CAR09	CAR28	37.45
CAR09	CAR29	40.45
CAR10	CAO.02	31.82
CAR10	CAO.17	11.78
CAR10	CAR01	29.35
CAR10	CAR02	31.45
CAR10	CAR03	38.09
CAR10	CAR04	27.12
CAR10	CAR05	6.4
CAR10	CAR06	32.59
CAR10	CAR07	2.56
CAR10	CAR08	37.71
CAR10	CAR09	6.14
CAR10	CAR11	9.46
CAR10	CAR12	41.11
CAR10	CAR13	39.79
CAR10	CAR14	23.56
CAR10	CAR15	66.3
CAR10	CAR16	25.88
CAR10	CAR17	15.4
CAR10	CAR18	13.77
CAR10	CAR19	13.09
CAR10	CAR20	36.64
CAR10	CAR21	28.97
CAR10	CAR22	10.78
CAR10	CAR23	4.48
CAR10	CAR24	40.08
CAR10	CAR25	5.33
CAR10	CAR26	3.68
CAR10	CAR27	41.79
CAR10	CAR28	42.93
CAR10	CAR29	45.92
CAR11	CAO.02	22.64
CAR11	CAO.17	2.34
CAR11	CAR01	20.14
CAR11	CAR02	22.25
CAR11	CAR03	29.07
CAR11	CAR04	17.88
CAR11	CAR05	15.51
CAR11	CAR06	23.45
CAR11	CAR07	11.81
CAR11	CAR08	28.7
CAR11	CAR09	3.46
CAR11	CAR10	9.46
CAR11	CAR12	32.25
CAR11	CAR13	30.82
CAR11	CAR14	14.38
CAR11	CAR15	57.85
CAR11	CAR16	16.59
CAR11	CAR17	5.95
CAR11	CAR18	4.31
CAR11	CAR19	3.64
CAR11	CAR20	27.62
CAR11	CAR21	19.76
CAR11	CAR22	1.32
CAR11	CAR23	5.52
CAR11	CAR24	31.1
CAR11	CAR25	14.39
CAR11	CAR26	12.79
CAR11	CAR27	32.88
CAR11	CAR28	34.03
CAR11	CAR29	37.03
CAR12	CAO.02	10.09
CAR12	CAO.17	30.01
CAR12	CAR01	12.52
CAR12	CAR02	10.51
CAR12	CAR03	3.58
CAR12	CAR04	14.75
CAR12	CAR05	46.04
CAR12	CAR06	9.22
CAR12	CAR07	42.97
CAR12	CAR08	3.88
CAR12	CAR09	35.66
CAR12	CAR10	41.11
CAR12	CAR11	32.25
CAR12	CAR13	1.78
CAR12	CAR14	17.98
CAR12	CAR15	25.94
CAR12	CAR16	16.13
CAR12	CAR17	27.04
CAR12	CAR18	28.35
CAR12	CAR19	28.84
CAR12	CAR20	4.85
CAR12	CAR21	12.88
CAR12	CAR22	31.02
CAR12	CAR23	37.74
CAR12	CAR24	1.65
CAR12	CAR25	44.99
CAR12	CAR26	43.67
CAR12	CAR27	0.83
CAR12	CAR28	1.85
CAR12	CAR29	4.81
CAR13	CAO.02	8.45
CAR13	CAO.17	28.56
CAR13	CAR01	10.92
CAR13	CAR02	8.87
CAR13	CAR03	1.85
CAR13	CAR04	13.77
CAR13	CAR05	44.82
CAR13	CAR06	7.59
CAR13	CAR07	41.7
CAR13	CAR08	2.19
CAR13	CAR09	34.25
CAR13	CAR10	39.79
CAR13	CAR11	30.82
CAR13	CAR12	1.78
CAR13	CAR14	16.49
CAR13	CAR15	27.58
CAR13	CAR16	14.55
CAR13	CAR17	25.52
CAR13	CAR18	26.86
CAR13	CAR19	27.37
CAR13	CAR20	3.23
CAR13	CAR21	11.29
CAR13	CAR22	29.57
CAR13	CAR23	36.33
CAR13	CAR24	0.31
CAR13	CAR25	43.77
CAR13	CAR26	42.42
CAR13	CAR27	2.13
CAR13	CAR28	3.26
CAR13	CAR29	6.24
CAR14	CAO.02	8.27
CAR14	CAO.17	12.09
CAR14	CAR01	5.79
CAR14	CAR02	7.89
CAR14	CAR03	14.71
CAR14	CAR04	3.59
CAR14	CAR05	29.01
CAR14	CAR06	9.07
CAR14	CAR07	25.64
CAR14	CAR08	14.34
CAR14	CAR09	17.83
CAR14	CAR10	23.56
CAR14	CAR11	14.38
CAR14	CAR12	17.98
CAR14	CAR13	16.49
CAR14	CAR15	43.8
CAR14	CAR16	2.51
CAR14	CAR17	9.08
CAR14	CAR18	10.38
CAR14	CAR19	10.89
CAR14	CAR20	13.27
CAR14	CAR21	5.42
CAR14	CAR22	13.11
CAR14	CAR23	19.9
CAR14	CAR24	16.76
CAR14	CAR25	27.91
CAR14	CAR26	26.46
CAR14	CAR27	18.57
CAR14	CAR28	19.72
CAR14	CAR29	22.72
CAR15	CAO.02	36.02
CAR15	CAO.17	55.68
CAR15	CAR01	38.46
CAR15	CAR02	36.44
CAR15	CAR03	29.43
CAR15	CAR04	40.67
CAR15	CAR05	70.64
CAR15	CAR06	35.15
CAR15	CAR07	67.93
CAR15	CAR08	29.77
CAR15	CAR09	61.19
CAR15	CAR10	66.3
CAR15	CAR11	57.85
CAR15	CAR12	25.94
CAR15	CAR13	27.58
CAR15	CAR14	43.8
CAR15	CAR16	42.06
CAR15	CAR17	52.88
CAR15	CAR18	54.13
CAR15	CAR19	54.57
CAR15	CAR20	30.78
CAR15	CAR21	38.82
CAR15	CAR22	56.67
CAR15	CAR23	63.27
CAR15	CAR24	27.34
CAR15	CAR25	69.66
CAR15	CAR26	68.5
CAR15	CAR27	25.45
CAR15	CAR28	24.34
CAR15	CAR29	21.44
CAR16	CAO.02	6.14
CAR16	CAO.17	14.27
CAR16	CAR01	3.64
CAR16	CAR02	5.74
CAR16	CAR03	12.73
CAR16	CAR04	1.39
CAR16	CAR05	31.43
CAR16	CAR06	6.99
CAR16	CAR07	28.01
CAR16	CAR08	12.37
CAR16	CAR09	20.05
CAR16	CAR10	25.88
CAR16	CAR11	16.59
CAR16	CAR12	16.13
CAR16	CAR13	14.55
CAR16	CAR14	2.51
CAR16	CAR15	42.06
CAR16	CAR17	11.02
CAR16	CAR18	12.45
CAR16	CAR19	13.01
CAR16	CAR20	11.32
CAR16	CAR21	3.26
CAR16	CAR22	15.29
CAR16	CAR23	22.1
CAR16	CAR24	14.81
CAR16	CAR25	30.33
CAR16	CAR26	28.85
CAR16	CAR27	16.67
CAR16	CAR28	17.81
CAR16	CAR29	20.79
CAR17	CAO.02	17.16
CAR17	CAO.17	3.67
CAR17	CAR01	14.65
CAR17	CAR02	16.75
CAR17	CAR03	23.72
CAR17	CAR04	12.37
CAR17	CAR05	21.43
CAR17	CAR06	18
CAR17	CAR07	17.75
CAR17	CAR08	23.35
CAR17	CAR09	9.32
CAR17	CAR10	15.4
CAR17	CAR11	5.95
CAR17	CAR12	27.04
CAR17	CAR13	25.52
CAR17	CAR14	9.08
CAR17	CAR15	52.88
CAR17	CAR16	11.02
CAR17	CAR18	1.65
CAR17	CAR19	2.38
CAR17	CAR20	22.29
CAR17	CAR21	14.27
CAR17	CAR22	4.63
CAR17	CAR23	11.29
CAR17	CAR24	25.79
CAR17	CAR25	20.31
CAR17	CAR26	18.72
CAR17	CAR27	27.62
CAR17	CAR28	28.76
CAR17	CAR29	31.76
CAR18	CAO.02	17.16
CAR18	CAO.17	3.67
CAR18	CAR01	16.05
CAR18	CAR02	18.16
CAR18	CAR03	25.08
CAR18	CAR04	13.78
CAR18	CAR05	19.78
CAR18	CAR06	19.39
CAR18	CAR07	16.1
CAR18	CAR08	24.71
CAR18	CAR09	7.72
CAR18	CAR10	13.77
CAR18	CAR11	4.31
CAR18	CAR12	28.35
CAR18	CAR13	26.86
CAR18	CAR14	10.38
CAR18	CAR15	54.13
CAR18	CAR16	12.45
CAR18	CAR17	1.65
CAR18	CAR19	2.38
CAR18	CAR20	22.29
CAR18	CAR21	14.27
CAR18	CAR22	4.63
CAR18	CAR23	11.29
CAR18	CAR24	25.79
CAR18	CAR25	20.31
CAR18	CAR26	18.72
CAR18	CAR27	27.62
CAR18	CAR28	28.76
CAR18	CAR29	31.76
CAR19	CAO.02	19.11
CAR19	CAO.17	1.32
CAR19	CAR01	16.6
CAR19	CAR02	18.72
CAR19	CAR03	25.6
CAR19	CAR04	14.33
CAR19	CAR05	19.07
CAR19	CAR06	19.93
CAR19	CAR07	15.41
CAR19	CAR08	25.23
CAR19	CAR09	7.08
CAR19	CAR10	13.09
CAR19	CAR11	3.64
CAR19	CAR12	28.84
CAR19	CAR13	27.37
CAR19	CAR14	10.89
CAR19	CAR15	54.57
CAR19	CAR16	13.01
CAR19	CAR17	2.38
CAR19	CAR18	2.38
CAR19	CAR20	24.16
CAR19	CAR21	16.22
CAR19	CAR22	2.32
CAR19	CAR23	9.1
CAR19	CAR24	27.65
CAR19	CAR25	17.94
CAR19	CAR26	16.36
CAR19	CAR27	29.45
CAR19	CAR28	30.59
CAR19	CAR29	33.6
CAR20	CAO.02	5.24
CAR20	CAO.17	25.35
CAR20	CAR01	7.7
CAR20	CAR02	5.66
CAR20	CAR03	1.46
CAR20	CAR04	9.94
CAR20	CAR05	41.76
CAR20	CAR06	4.38
CAR20	CAR07	38.58
CAR20	CAR08	1.08
CAR20	CAR09	31.06
CAR20	CAR10	36.64
CAR20	CAR11	27.62
CAR20	CAR12	4.85
CAR20	CAR13	3.23
CAR20	CAR14	13.27
CAR20	CAR15	30.78
CAR20	CAR16	11.32
CAR20	CAR17	22.29
CAR20	CAR18	22.29
CAR20	CAR19	24.16
CAR20	CAR21	8.06
CAR20	CAR22	26.37
CAR20	CAR23	33.13
CAR20	CAR24	3.5
CAR20	CAR25	40.69
CAR20	CAR26	39.33
CAR20	CAR27	5.35
CAR20	CAR28	6.48
CAR20	CAR29	9.47
CAR21	CAO.02	2.89
CAR21	CAO.17	17.46
CAR21	CAR01	0.38
CAR21	CAR02	2.49
CAR21	CAR03	9.47
CAR21	CAR04	1.9
CAR21	CAR05	34.39
CAR21	CAR06	3.73
CAR21	CAR07	31.04
CAR21	CAR08	9.11
CAR21	CAR09	23.22
CAR21	CAR10	28.97
CAR21	CAR11	19.76
CAR21	CAR12	12.88
CAR21	CAR13	11.29
CAR21	CAR14	5.42
CAR21	CAR15	38.82
CAR21	CAR16	3.26
CAR21	CAR17	14.27
CAR21	CAR18	14.27
CAR21	CAR19	16.22
CAR21	CAR20	8.06
CAR21	CAR22	18.48
CAR21	CAR23	25.28
CAR21	CAR24	11.55
CAR21	CAR25	33.3
CAR21	CAR26	31.86
CAR21	CAR27	13.41
CAR21	CAR28	14.55
CAR21	CAR29	17.53
CAR22	CAO.02	21.36
CAR22	CAO.17	1.02
CAR22	CAR01	18.86
CAR22	CAR02	20.97
CAR22	CAR03	27.82
CAR22	CAR04	16.59
CAR22	CAR05	16.81
CAR22	CAR06	22.17
CAR22	CAR07	13.12
CAR22	CAR08	27.44
CAR22	CAR09	4.77
CAR22	CAR10	10.78
CAR22	CAR11	1.32
CAR22	CAR12	31.02
CAR22	CAR13	29.57
CAR22	CAR14	13.11
CAR22	CAR15	56.67
CAR22	CAR16	15.29
CAR22	CAR17	4.63
CAR22	CAR18	4.63
CAR22	CAR19	2.32
CAR22	CAR20	26.37
CAR22	CAR21	18.48
CAR22	CAR23	6.81
CAR22	CAR24	29.85
CAR22	CAR25	15.68
CAR22	CAR26	14.09
CAR22	CAR27	31.64
CAR22	CAR28	32.78
CAR22	CAR29	35.79
CAR23	CAO.02	28.16
CAR23	CAO.17	7.83
CAR23	CAR01	25.66
CAR23	CAR02	27.77
CAR23	CAR03	34.59
CAR23	CAR04	23.4
CAR23	CAR05	10.88
CAR23	CAR06	28.97
CAR23	CAR07	7.03
CAR23	CAR08	34.21
CAR23	CAR09	2.08
CAR23	CAR10	4.48
CAR23	CAR11	5.52
CAR23	CAR12	37.74
CAR23	CAR13	36.33
CAR23	CAR14	19.9
CAR23	CAR15	63.27
CAR23	CAR16	22.1
CAR23	CAR17	11.29
CAR23	CAR18	11.29
CAR23	CAR19	9.1
CAR23	CAR20	33.13
CAR23	CAR21	25.28
CAR23	CAR22	6.81
CAR23	CAR24	36.61
CAR23	CAR25	9.79
CAR23	CAR26	8.14
CAR23	CAR27	38.38
CAR23	CAR28	39.52
CAR23	CAR29	42.53
CAR24	CAO.02	8.7
CAR24	CAO.17	28.84
CAR24	CAR01	11.18
CAR24	CAR02	9.12
CAR24	CAR03	2.09
CAR24	CAR04	13.43
CAR24	CAR05	45.12
CAR24	CAR06	7.84
CAR24	CAR07	41.99
CAR24	CAR08	2.44
CAR24	CAR09	34.53
CAR24	CAR10	40.08
CAR24	CAR11	31.1
CAR24	CAR12	1.65
CAR24	CAR13	0.31
CAR24	CAR14	16.76
CAR24	CAR15	27.34
CAR24	CAR16	14.81
CAR24	CAR17	25.79
CAR24	CAR18	25.79
CAR24	CAR19	27.65
CAR24	CAR20	3.5
CAR24	CAR21	11.55
CAR24	CAR22	29.85
CAR24	CAR23	36.61
CAR24	CAR25	44.06
CAR24	CAR26	42.72
CAR24	CAR27	1.9
CAR24	CAR28	3.01
CAR24	CAR29	5.98
CAR25	CAO.02	36.08
CAR25	CAO.17	16.63
CAR25	CAR01	33.67
CAR25	CAR02	35.73
CAR25	CAR03	42.14
CAR25	CAR04	31.5
CAR25	CAR05	1.12
CAR25	CAR06	36.82
CAR25	CAR07	2.77
CAR25	CAR08	41.76
CAR25	CAR09	11.29
CAR25	CAR10	5.33
CAR25	CAR11	14.39
CAR25	CAR12	44.99
CAR25	CAR13	43.77
CAR25	CAR14	27.91
CAR25	CAR15	69.66
CAR25	CAR16	30.33
CAR25	CAR17	20.31
CAR25	CAR18	20.31
CAR25	CAR19	17.94
CAR25	CAR20	40.69
CAR25	CAR21	33.3
CAR25	CAR22	15.68
CAR25	CAR23	9.79
CAR25	CAR24	44.06
CAR25	CAR26	1.65
CAR25	CAR27	45.7
CAR25	CAR28	46.83
CAR25	CAR29	49.78
CAR26	CAO.02	34.66
CAR26	CAO.17	15.05
CAR26	CAR01	32.23
CAR26	CAR02	34.3
CAR26	CAR03	40.78
CAR26	CAR04	30.04
CAR26	CAR05	2.75
CAR26	CAR06	35.41
CAR26	CAR07	1.13
CAR26	CAR08	40.4
CAR26	CAR09	9.65
CAR26	CAR10	3.68
CAR26	CAR11	12.79
CAR26	CAR12	43.67
CAR26	CAR13	42.42
CAR26	CAR14	26.46
CAR26	CAR15	68.5
CAR26	CAR16	28.85
CAR26	CAR17	18.72
CAR26	CAR18	18.72
CAR26	CAR19	16.36
CAR26	CAR20	39.33
CAR26	CAR21	31.86
CAR26	CAR22	14.09
CAR26	CAR23	8.14
CAR26	CAR24	42.72
CAR26	CAR25	1.65
CAR26	CAR27	44.38
CAR26	CAR28	45.51
CAR26	CAR29	48.47
CAR27	CAO.02	10.58
CAR27	CAO.17	30.63
CAR27	CAR01	13.04
CAR27	CAR02	11
CAR27	CAR03	3.98
CAR27	CAR04	15.29
CAR27	CAR05	46.75
CAR27	CAR06	9.71
CAR27	CAR07	43.67
CAR27	CAR08	4.32
CAR27	CAR09	36.3
CAR27	CAR10	41.79
CAR27	CAR11	32.88
CAR27	CAR12	0.83
CAR27	CAR13	2.13
CAR27	CAR14	18.57
CAR27	CAR15	25.45
CAR27	CAR16	16.67
CAR27	CAR17	27.62
CAR27	CAR18	27.62
CAR27	CAR19	29.45
CAR27	CAR20	5.35
CAR27	CAR21	13.41
CAR27	CAR22	31.64
CAR27	CAR23	38.38
CAR27	CAR24	1.9
CAR27	CAR25	45.7
CAR27	CAR26	44.38
CAR27	CAR28	1.15
CAR27	CAR29	4.15
CAR28	CAO.02	11.71
CAR28	CAO.17	31.77
CAR28	CAR01	14.18
CAR28	CAR02	12.13
CAR28	CAR03	5.1
CAR28	CAR04	16.43
CAR28	CAR05	47.87
CAR28	CAR06	10.84
CAR28	CAR07	44.8
CAR28	CAR08	5.44
CAR28	CAR09	37.45
CAR28	CAR10	42.93
CAR28	CAR11	34.03
CAR28	CAR12	1.85
CAR28	CAR13	3.26
CAR28	CAR14	19.72
CAR28	CAR15	24.34
CAR28	CAR16	17.81
CAR28	CAR17	28.76
CAR28	CAR18	28.76
CAR28	CAR19	30.59
CAR28	CAR20	6.48
CAR28	CAR21	14.55
CAR28	CAR22	32.78
CAR28	CAR23	39.52
CAR28	CAR24	3.01
CAR28	CAR25	46.83
CAR28	CAR26	45.51
CAR28	CAR27	1.15
CAR28	CAR29	3.01
CAR29	CAO.02	14.68
CAR29	CAO.17	34.78
CAR29	CAR01	17.16
CAR29	CAR02	15.09
CAR29	CAR03	8.06
CAR29	CAR04	19.41
CAR29	CAR05	50.83
CAR29	CAR06	13.82
CAR29	CAR07	47.78
CAR29	CAR08	8.42
CAR29	CAR09	40.45
CAR29	CAR10	45.92
CAR29	CAR11	37.03
CAR29	CAR12	4.81
CAR29	CAR13	6.24
CAR29	CAR14	22.72
CAR29	CAR15	21.44
CAR29	CAR16	20.79
CAR29	CAR17	31.76
CAR29	CAR18	31.76
CAR29	CAR19	33.6
CAR29	CAR20	9.47
CAR29	CAR21	17.53
CAR29	CAR22	35.79
CAR29	CAR23	42.53
CAR29	CAR24	5.98
CAR29	CAR25	49.78
CAR29	CAR26	48.47
CAR29	CAR27	4.15
CAR29	CAR28	3.01

## Sheet: Blad5
CAO.02	CAO.17	20.34
CAO.02	CAR01	2.51
CAO.02	CAR02	0.42
CAO.02	CAR03	6.61
CAO.02	CAR04	4.78
CAO.02	CAR05	37.17
CAO.02	CAR06	0.87
CAO.02	CAR07	33.86
CAO.02	CAR08	6.26
CAO.02	CAR09	26.09
CAO.02	CAR10	31.82
CAO.02	CAR11	22.64
CAO.02	CAR12	10.09
CAO.02	CAR13	8.45
CAO.02	CAR14	8.27
CAO.02	CAR15	36.02
CAO.02	CAR16	6.14
CAO.02	CAR17	17.16
CAO.02	CAR18	17.16
CAO.02	CAR19	19.11
CAO.02	CAR20	5.24
CAO.02	CAR21	2.89
CAO.02	CAR22	21.36
CAO.02	CAR23	28.16
CAO.02	CAR24	8.7
CAO.02	CAR25	36.08
CAO.02	CAR26	34.66
CAO.02	CAR27	10.58
CAO.02	CAR28	11.71
CAO.02	CAR29	14.68
CAO.17	CAO.02	20.34
CAO.17	CAR01	17.83
CAO.17	CAR02	19.95
CAO.17	CAR03	26.8
CAO.17	CAR04	15.57
CAO.17	CAR05	17.76
CAO.17	CAR06	21.15
CAO.17	CAR07	14.09
CAO.17	CAR08	26.43
CAO.17	CAR09	5.79
CAO.17	CAR10	11.78
CAO.17	CAR11	2.34
CAO.17	CAR12	30.01
CAO.17	CAR13	28.56
CAO.17	CAR14	12.09
CAO.17	CAR15	55.68
CAO.17	CAR16	14.27
CAO.17	CAR17	3.67
CAO.17	CAR18	3.67
CAO.17	CAR19	1.32
CAO.17	CAR20	25.35
CAO.17	CAR21	17.46
CAO.17	CAR22	1.02
CAO.17	CAR23	7.83
CAO.17	CAR24	28.84
CAO.17	CAR25	16.63
CAO.17	CAR26	15.05
CAO.17	CAR27	30.63
CAO.17	CAR28	31.77
CAO.17	CAR29	34.78
CAR01	CAO.02	2.51
CAR01	CAO.17	17.83
CAR01	CAR02	2.12
CAR01	CAR03	9.1
CAR01	CAR04	2.27
CAR01	CAR05	34.76
CAR01	CAR06	3.35
CAR01	CAR07	31.42
CAR01	CAR08	8.74
CAR01	CAR09	23.6
CAR01	CAR10	29.35
CAR01	CAR11	20.14
CAR01	CAR12	12.52
CAR01	CAR13	10.92
CAR01	CAR14	5.79
CAR01	CAR15	38.46
CAR01	CAR16	3.64
CAR01	CAR17	14.65
CAR01	CAR18	16.05
CAR01	CAR19	16.6
CAR01	CAR20	7.7
CAR01	CAR21	0.38
CAR01	CAR22	18.86
CAR01	CAR23	25.66
CAR01	CAR24	11.18
CAR01	CAR25	33.67
CAR01	CAR26	32.23
CAR01	CAR27	13.04
CAR01	CAR28	14.18
CAR01	CAR29	17.16
CAR02	CAO.02	0.42
CAR02	CAO.17	19.95
CAR02	CAR01	2.12
CAR02	CAR03	7.03
CAR02	CAR04	4.39
CAR02	CAR05	36.82
CAR02	CAR06	1.29
CAR02	CAR07	33.5
CAR02	CAR08	6.68
CAR02	CAR09	25.71
CAR02	CAR10	31.45
CAR02	CAR11	22.25
CAR02	CAR12	10.51
CAR02	CAR13	8.87
CAR02	CAR14	7.89
CAR02	CAR15	36.44
CAR02	CAR16	5.74
CAR02	CAR17	16.75
CAR02	CAR18	18.16
CAR02	CAR19	18.72
CAR02	CAR20	5.66
CAR02	CAR21	2.49
CAR02	CAR22	20.97
CAR02	CAR23	27.77
CAR02	CAR24	9.12
CAR02	CAR25	35.73
CAR02	CAR26	34.3
CAR02	CAR27	11
CAR02	CAR28	12.13
CAR02	CAR29	15.09
CAR03	CAO.02	6.61
CAR03	CAO.17	26.8
CAR03	CAR01	9.1
CAR03	CAR02	7.03
CAR03	CAR04	11.36
CAR03	CAR05	43.21
CAR03	CAR06	5.75
CAR03	CAR07	40.04
CAR03	CAR08	0.38
CAR03	CAR09	32.51
CAR03	CAR10	38.09
CAR03	CAR11	29.07
CAR03	CAR12	3.58
CAR03	CAR13	1.85
CAR03	CAR14	14.71
CAR03	CAR15	29.43
CAR03	CAR16	12.73
CAR03	CAR17	23.72
CAR03	CAR18	25.08
CAR03	CAR19	25.6
CAR03	CAR20	1.46
CAR03	CAR21	9.47
CAR03	CAR22	27.82
CAR03	CAR23	34.59
CAR03	CAR24	2.09
CAR03	CAR25	42.14
CAR03	CAR26	40.78
CAR03	CAR27	3.98
CAR03	CAR28	5.1
CAR03	CAR29	8.06
CAR04	CAO.02	4.78
CAR04	CAO.17	15.57
CAR04	CAR01	2.27
CAR04	CAR02	4.39
CAR04	CAR03	11.36
CAR04	CAR05	32.6
CAR04	CAR06	5.62
CAR04	CAR07	29.22
CAR04	CAR08	10.99
CAR04	CAR09	21.34
CAR04	CAR10	27.12
CAR04	CAR11	17.88
CAR04	CAR12	14.75
CAR04	CAR13	13.77
CAR04	CAR14	3.59
CAR04	CAR15	40.67
CAR04	CAR16	1.39
CAR04	CAR17	12.37
CAR04	CAR18	13.78
CAR04	CAR19	14.33
CAR04	CAR20	9.94
CAR04	CAR21	1.9
CAR04	CAR22	16.59
CAR04	CAR23	23.4
CAR04	CAR24	13.43
CAR04	CAR25	31.5
CAR04	CAR26	30.04
CAR04	CAR27	15.29
CAR04	CAR28	16.43
CAR04	CAR29	19.41
CAR05	CAO.02	37.17
CAR05	CAO.17	17.76
CAR05	CAR01	34.76
CAR05	CAR02	36.82
CAR05	CAR03	43.21
CAR05	CAR04	32.6
CAR05	CAR06	37.9
CAR05	CAR07	3.84
CAR05	CAR08	42.83
CAR05	CAR09	12.41
CAR05	CAR10	6.4
CAR05	CAR11	15.51
CAR05	CAR12	46.04
CAR05	CAR13	44.82
CAR05	CAR14	29.01
CAR05	CAR15	70.64
CAR05	CAR16	31.43
CAR05	CAR17	21.43
CAR05	CAR18	19.78
CAR05	CAR19	19.07
CAR05	CAR20	41.76
CAR05	CAR21	34.39
CAR05	CAR22	16.81
CAR05	CAR23	10.88
CAR05	CAR24	45.12
CAR05	CAR25	1.12
CAR05	CAR26	2.75
CAR05	CAR27	46.75
CAR05	CAR28	47.87
CAR05	CAR29	50.83
CAR06	CAO.02	0.87
CAR06	CAO.17	21.15
CAR06	CAR01	3.35
CAR06	CAR02	1.29
CAR06	CAR03	5.75
CAR06	CAR04	5.62
CAR06	CAR05	37.9
CAR06	CAR07	34.62
CAR06	CAR08	5.4
CAR06	CAR09	26.9
CAR06	CAR10	32.59
CAR06	CAR11	23.45
CAR06	CAR12	9.22
CAR06	CAR13	7.59
CAR06	CAR14	9.07
CAR06	CAR15	35.15
CAR06	CAR16	6.99
CAR06	CAR17	18
CAR06	CAR18	19.39
CAR06	CAR19	19.93
CAR06	CAR20	4.38
CAR06	CAR21	3.73
CAR06	CAR22	22.17
CAR06	CAR23	28.97
CAR06	CAR24	7.84
CAR06	CAR25	36.82
CAR06	CAR26	35.41
CAR06	CAR27	9.71
CAR06	CAR28	10.84
CAR06	CAR29	13.82
CAR07	CAO.02	33.86
CAR07	CAO.17	14.09
CAR07	CAR01	31.42
CAR07	CAR02	33.5
CAR07	CAR03	40.04
CAR07	CAR04	29.22
CAR07	CAR05	3.84
CAR07	CAR06	34.62
CAR07	CAR08	39.66
CAR07	CAR09	8.61
CAR07	CAR10	2.56
CAR07	CAR11	11.81
CAR07	CAR12	42.97
CAR07	CAR13	41.7
CAR07	CAR14	25.64
CAR07	CAR15	67.93
CAR07	CAR16	28.01
CAR07	CAR17	17.75
CAR07	CAR18	16.1
CAR07	CAR19	15.41
CAR07	CAR20	38.58
CAR07	CAR21	31.04
CAR07	CAR22	13.12
CAR07	CAR23	7.03
CAR07	CAR24	41.99
CAR07	CAR25	2.77
CAR07	CAR26	1.13
CAR07	CAR27	43.67
CAR07	CAR28	44.8
CAR07	CAR29	47.78
CAR08	CAO.02	6.26
CAR08	CAO.17	26.43
CAR08	CAR01	8.74
CAR08	CAR02	6.68
CAR08	CAR03	0.38
CAR08	CAR04	10.99
CAR08	CAR05	42.83
CAR08	CAR06	5.4
CAR08	CAR07	39.66
CAR08	CAR09	32.13
CAR08	CAR10	37.71
CAR08	CAR11	28.7
CAR08	CAR12	3.88
CAR08	CAR13	2.19
CAR08	CAR14	14.34
CAR08	CAR15	29.77
CAR08	CAR16	12.37
CAR08	CAR17	23.35
CAR08	CAR18	24.71
CAR08	CAR19	25.23
CAR08	CAR20	1.08
CAR08	CAR21	9.11
CAR08	CAR22	27.44
CAR08	CAR23	34.21
CAR08	CAR24	2.44
CAR08	CAR25	41.76
CAR08	CAR26	40.4
CAR08	CAR27	4.32
CAR08	CAR28	5.44
CAR08	CAR29	8.42
CAR09	CAO.02	26.09
CAR09	CAO.17	5.79
CAR09	CAR01	23.6
CAR09	CAR02	25.71
CAR09	CAR03	32.51
CAR09	CAR04	21.34
CAR09	CAR05	12.41
CAR09	CAR06	26.9
CAR09	CAR07	8.61
CAR09	CAR08	32.13
CAR09	CAR10	6.14
CAR09	CAR11	3.46
CAR09	CAR12	35.66
CAR09	CAR13	34.25
CAR09	CAR14	17.83
CAR09	CAR15	61.19
CAR09	CAR16	20.05
CAR09	CAR17	9.32
CAR09	CAR18	7.72
CAR09	CAR19	7.08
CAR09	CAR20	31.06
CAR09	CAR21	23.22
CAR09	CAR22	4.77
CAR09	CAR23	2.08
CAR09	CAR24	34.53
CAR09	CAR25	11.29
CAR09	CAR26	9.65
CAR09	CAR27	36.3
CAR09	CAR28	37.45
CAR09	CAR29	40.45
CAR10	CAO.02	31.82
CAR10	CAO.17	11.78
CAR10	CAR01	29.35
CAR10	CAR02	31.45
CAR10	CAR03	38.09
CAR10	CAR04	27.12
CAR10	CAR05	6.4
CAR10	CAR06	32.59
CAR10	CAR07	2.56
CAR10	CAR08	37.71
CAR10	CAR09	6.14
CAR10	CAR11	9.46
CAR10	CAR12	41.11
CAR10	CAR13	39.79
CAR10	CAR14	23.56
CAR10	CAR15	66.3
CAR10	CAR16	25.88
CAR10	CAR17	15.4
CAR10	CAR18	13.77
CAR10	CAR19	13.09
CAR10	CAR20	36.64
CAR10	CAR21	28.97
CAR10	CAR22	10.78
CAR10	CAR23	4.48
CAR10	CAR24	40.08
CAR10	CAR25	5.33
CAR10	CAR26	3.68
CAR10	CAR27	41.79
CAR10	CAR28	42.93
CAR10	CAR29	45.92
CAR11	CAO.02	22.64
CAR11	CAO.17	2.34
CAR11	CAR01	20.14
CAR11	CAR02	22.25
CAR11	CAR03	29.07
CAR11	CAR04	17.88
CAR11	CAR05	15.51
CAR11	CAR06	23.45
CAR11	CAR07	11.81
CAR11	CAR08	28.7
CAR11	CAR09	3.46
CAR11	CAR10	9.46
CAR11	CAR12	32.25
CAR11	CAR13	30.82
CAR11	CAR14	14.38
CAR11	CAR15	57.85
CAR11	CAR16	16.59
CAR11	CAR17	5.95
CAR11	CAR18	4.31
CAR11	CAR19	3.64
CAR11	CAR20	27.62
CAR11	CAR21	19.76
CAR11	CAR22	1.32
CAR11	CAR23	5.52
CAR11	CAR24	31.1
CAR11	CAR25	14.39
CAR11	CAR26	12.79
CAR11	CAR27	32.88
CAR11	CAR28	34.03
CAR11	CAR29	37.03
CAR12	CAO.02	10.09
CAR12	CAO.17	30.01
CAR12	CAR01	12.52
CAR12	CAR02	10.51
CAR12	CAR03	3.58
CAR12	CAR04	14.75
CAR12	CAR05	46.04
CAR12	CAR06	9.22
CAR12	CAR07	42.97
CAR12	CAR08	3.88
CAR12	CAR09	35.66
CAR12	CAR10	41.11
CAR12	CAR11	32.25
CAR12	CAR13	1.78
CAR12	CAR14	17.98
CAR12	CAR15	25.94
CAR12	CAR16	16.13
CAR12	CAR17	27.04
CAR12	CAR18	28.35
CAR12	CAR19	28.84
CAR12	CAR20	4.85
CAR12	CAR21	12.88
CAR12	CAR22	31.02
CAR12	CAR23	37.74
CAR12	CAR24	1.65
CAR12	CAR25	44.99
CAR12	CAR26	43.67
CAR12	CAR27	0.83
CAR12	CAR28	1.85
CAR12	CAR29	4.81
CAR13	CAO.02	8.45
CAR13	CAO.17	28.56
CAR13	CAR01	10.92
CAR13	CAR02	8.87
CAR13	CAR03	1.85
CAR13	CAR04	13.77
CAR13	CAR05	44.82
CAR13	CAR06	7.59
CAR13	CAR07	41.7
CAR13	CAR08	2.19
CAR13	CAR09	34.25
CAR13	CAR10	39.79
CAR13	CAR11	30.82
CAR13	CAR12	1.78
CAR13	CAR14	16.49
CAR13	CAR15	27.58
CAR13	CAR16	14.55
CAR13	CAR17	25.52
CAR13	CAR18	26.86
CAR13	CAR19	27.37
CAR13	CAR20	3.23
CAR13	CAR21	11.29
CAR13	CAR22	29.57
CAR13	CAR23	36.33
CAR13	CAR24	0.31
CAR13	CAR25	43.77
CAR13	CAR26	42.42
CAR13	CAR27	2.13
CAR13	CAR28	3.26
CAR13	CAR29	6.24
CAR14	CAO.02	8.27
CAR14	CAO.17	12.09
CAR14	CAR01	5.79
CAR14	CAR02	7.89
CAR14	CAR03	14.71
CAR14	CAR04	3.59
CAR14	CAR05	29.01
CAR14	CAR06	9.07
CAR14	CAR07	25.64
CAR14	CAR08	14.34
CAR14	CAR09	17.83
CAR14	CAR10	23.56
CAR14	CAR11	14.38
CAR14	CAR12	17.98
CAR14	CAR13	16.49
CAR14	CAR15	43.8
CAR14	CAR16	2.51
CAR14	CAR17	9.08
CAR14	CAR18	10.38
CAR14	CAR19	10.89
CAR14	CAR20	13.27
CAR14	CAR21	5.42
CAR14	CAR22	13.11
CAR14	CAR23	19.9
CAR14	CAR24	16.76
CAR14	CAR25	27.91
CAR14	CAR26	26.46
CAR14	CAR27	18.57
CAR14	CAR28	19.72
CAR14	CAR29	22.72
CAR15	CAO.02	36.02
CAR15	CAO.17	55.68
CAR15	CAR01	38.46
CAR15	CAR02	36.44
CAR15	CAR03	29.43
CAR15	CAR04	40.67
CAR15	CAR05	70.64
CAR15	CAR06	35.15
CAR15	CAR07	67.93
CAR15	CAR08	29.77
CAR15	CAR09	61.19
CAR15	CAR10	66.3
CAR15	CAR11	57.85
CAR15	CAR12	25.94
CAR15	CAR13	27.58
CAR15	CAR14	43.8
CAR15	CAR16	42.06
CAR15	CAR17	52.88
CAR15	CAR18	54.13
CAR15	CAR19	54.57
CAR15	CAR20	30.78
CAR15	CAR21	38.82
CAR15	CAR22	56.67
CAR15	CAR23	63.27
CAR15	CAR24	27.34
CAR15	CAR25	69.66
CAR15	CAR26	68.5
CAR15	CAR27	25.45
CAR15	CAR28	24.34
CAR15	CAR29	21.44
CAR16	CAO.02	6.14
CAR16	CAO.17	14.27
CAR16	CAR01	3.64
CAR16	CAR02	5.74
CAR16	CAR03	12.73
CAR16	CAR04	1.39
CAR16	CAR05	31.43
CAR16	CAR06	6.99
CAR16	CAR07	28.01
CAR16	CAR08	12.37
CAR16	CAR09	20.05
CAR16	CAR10	25.88
CAR16	CAR11	16.59
CAR16	CAR12	16.13
CAR16	CAR13	14.55
CAR16	CAR14	2.51
CAR16	CAR15	42.06
CAR16	CAR17	11.02
CAR16	CAR18	12.45
CAR16	CAR19	13.01
CAR16	CAR20	11.32
CAR16	CAR21	3.26
CAR16	CAR22	15.29
CAR16	CAR23	22.1
CAR16	CAR24	14.81
CAR16	CAR25	30.33
CAR16	CAR26	28.85
CAR16	CAR27	16.67
CAR16	CAR28	17.81
CAR16	CAR29	20.79
CAR17	CAO.02	17.16
CAR17	CAO.17	3.67
CAR17	CAR01	14.65
CAR17	CAR02	16.75
CAR17	CAR03	23.72
CAR17	CAR04	12.37
CAR17	CAR05	21.43
CAR17	CAR06	18
CAR17	CAR07	17.75
CAR17	CAR08	23.35
CAR17	CAR09	9.32
CAR17	CAR10	15.4
CAR17	CAR11	5.95
CAR17	CAR12	27.04
CAR17	CAR13	25.52
CAR17	CAR14	9.08
CAR17	CAR15	52.88
CAR17	CAR16	11.02
CAR17	CAR18	1.65
CAR17	CAR19	2.38
CAR17	CAR20	22.29
CAR17	CAR21	14.27
CAR17	CAR22	4.63
CAR17	CAR23	11.29
CAR17	CAR24	25.79
CAR17	CAR25	20.31
CAR17	CAR26	18.72
CAR17	CAR27	27.62
CAR17	CAR28	28.76
CAR17	CAR29	31.76
CAR18	CAO.02	17.16
CAR18	CAO.17	3.67
CAR18	CAR01	16.05
CAR18	CAR02	18.16
CAR18	CAR03	25.08
CAR18	CAR04	13.78
CAR18	CAR05	19.78
CAR18	CAR06	19.39
CAR18	CAR07	16.1
CAR18	CAR08	24.71
CAR18	CAR09	7.72
CAR18	CAR10	13.77
CAR18	CAR11	4.31
CAR18	CAR12	28.35
CAR18	CAR13	26.86
CAR18	CAR14	10.38
CAR18	CAR15	54.13
CAR18	CAR16	12.45
CAR18	CAR17	1.65
CAR18	CAR19	2.38
CAR18	CAR20	22.29
CAR18	CAR21	14.27
CAR18	CAR22	4.63
CAR18	CAR23	11.29
CAR18	CAR24	25.79
CAR18	CAR25	20.31
CAR18	CAR26	18.72
CAR18	CAR27	27.62
CAR18	CAR28	28.76
CAR18	CAR29	31.76
CAR19	CAO.02	19.11
CAR19	CAO.17	1.32
CAR19	CAR01	16.6
CAR19	CAR02	18.72
CAR19	CAR03	25.6
CAR19	CAR04	14.33
CAR19	CAR05	19.07
CAR19	CAR06	19.93
CAR19	CAR07	15.41
CAR19	CAR08	25.23
CAR19	CAR09	7.08
CAR19	CAR10	13.09
CAR19	CAR11	3.64
CAR19	CAR12	28.84
CAR19	CAR13	27.37
CAR19	CAR14	10.89
CAR19	CAR15	54.57
CAR19	CAR16	13.01
CAR19	CAR17	2.38
CAR19	CAR18	2.38
CAR19	CAR20	24.16
CAR19	CAR21	16.22
CAR19	CAR22	2.32
CAR19	CAR23	9.1
CAR19	CAR24	27.65
CAR19	CAR25	17.94
CAR19	CAR26	16.36
CAR19	CAR27	29.45
CAR19	CAR28	30.59
CAR19	CAR29	33.6
CAR20	CAO.02	5.24
CAR20	CAO.17	25.35
CAR20	CAR01	7.7
CAR20	CAR02	5.66
CAR20	CAR03	1.46
CAR20	CAR04	9.94
CAR20	CAR05	41.76
CAR20	CAR06	4.38
CAR20	CAR07	38.58
CAR20	CAR08	1.08
CAR20	CAR09	31.06
CAR20	CAR10	36.64
CAR20	CAR11	27.62
CAR20	CAR12	4.85
CAR20	CAR13	3.23
CAR20	CAR14	13.27
CAR20	CAR15	30.78
CAR20	CAR16	11.32
CAR20	CAR17	22.29
CAR20	CAR18	22.29
CAR20	CAR19	24.16
CAR20	CAR21	8.06
CAR20	CAR22	26.37
CAR20	CAR23	33.13
CAR20	CAR24	3.5
CAR20	CAR25	40.69
CAR20	CAR26	39.33
CAR20	CAR27	5.35
CAR20	CAR28	6.48
CAR20	CAR29	9.47
CAR21	CAO.02	2.89
CAR21	CAO.17	17.46
CAR21	CAR01	0.38
CAR21	CAR02	2.49
CAR21	CAR03	9.47
CAR21	CAR04	1.9
CAR21	CAR05	34.39
CAR21	CAR06	3.73
CAR21	CAR07	31.04
CAR21	CAR08	9.11
CAR21	CAR09	23.22
CAR21	CAR10	28.97
CAR21	CAR11	19.76
CAR21	CAR12	12.88
CAR21	CAR13	11.29
CAR21	CAR14	5.42
CAR21	CAR15	38.82
CAR21	CAR16	3.26
CAR21	CAR17	14.27
CAR21	CAR18	14.27
CAR21	CAR19	16.22
CAR21	CAR20	8.06
CAR21	CAR22	18.48
CAR21	CAR23	25.28
CAR21	CAR24	11.55
CAR21	CAR25	33.3
CAR21	CAR26	31.86
CAR21	CAR27	13.41
CAR21	CAR28	14.55
CAR21	CAR29	17.53
CAR22	CAO.02	21.36
CAR22	CAO.17	1.02
CAR22	CAR01	18.86
CAR22	CAR02	20.97
CAR22	CAR03	27.82
CAR22	CAR04	16.59
CAR22	CAR05	16.81
CAR22	CAR06	22.17
CAR22	CAR07	13.12
CAR22	CAR08	27.44
CAR22	CAR09	4.77
CAR22	CAR10	10.78
CAR22	CAR11	1.32
CAR22	CAR12	31.02
CAR22	CAR13	29.57
CAR22	CAR14	13.11
CAR22	CAR15	56.67
CAR22	CAR16	15.29
CAR22	CAR17	4.63
CAR22	CAR18	4.63
CAR22	CAR19	2.32
CAR22	CAR20	26.37
CAR22	CAR21	18.48
CAR22	CAR23	6.81
CAR22	CAR24	29.85
CAR22	CAR25	15.68
CAR22	CAR26	14.09
CAR22	CAR27	31.64
CAR22	CAR28	32.78
CAR22	CAR29	35.79
CAR23	CAO.02	28.16
CAR23	CAO.17	7.83
CAR23	CAR01	25.66
CAR23	CAR02	27.77
CAR23	CAR03	34.59
CAR23	CAR04	23.4
CAR23	CAR05	10.88
CAR23	CAR06	28.97
CAR23	CAR07	7.03
CAR23	CAR08	34.21
CAR23	CAR09	2.08
CAR23	CAR10	4.48
CAR23	CAR11	5.52
CAR23	CAR12	37.74
CAR23	CAR13	36.33
CAR23	CAR14	19.9
CAR23	CAR15	63.27
CAR23	CAR16	22.1
CAR23	CAR17	11.29
CAR23	CAR18	11.29
CAR23	CAR19	9.1
CAR23	CAR20	33.13
CAR23	CAR21	25.28
CAR23	CAR22	6.81
CAR23	CAR24	36.61
CAR23	CAR25	9.79
CAR23	CAR26	8.14
CAR23	CAR27	38.38
CAR23	CAR28	39.52
CAR23	CAR29	42.53
CAR24	CAO.02	8.7
CAR24	CAO.17	28.84
CAR24	CAR01	11.18
CAR24	CAR02	9.12
CAR24	CAR03	2.09
CAR24	CAR04	13.43
CAR24	CAR05	45.12
CAR24	CAR06	7.84
CAR24	CAR07	41.99
CAR24	CAR08	2.44
CAR24	CAR09	34.53
CAR24	CAR10	40.08
CAR24	CAR11	31.1
CAR24	CAR12	1.65
CAR24	CAR13	0.31
CAR24	CAR14	16.76
CAR24	CAR15	27.34
CAR24	CAR16	14.81
CAR24	CAR17	25.79
CAR24	CAR18	25.79
CAR24	CAR19	27.65
CAR24	CAR20	3.5
CAR24	CAR21	11.55
CAR24	CAR22	29.85
CAR24	CAR23	36.61
CAR24	CAR25	44.06
CAR24	CAR26	42.72
CAR24	CAR27	1.9
CAR24	CAR28	3.01
CAR24	CAR29	5.98
CAR25	CAO.02	36.08
CAR25	CAO.17	16.63
CAR25	CAR01	33.67
CAR25	CAR02	35.73
CAR25	CAR03	42.14
CAR25	CAR04	31.5
CAR25	CAR05	1.12
CAR25	CAR06	36.82
CAR25	CAR07	2.77
CAR25	CAR08	41.76
CAR25	CAR09	11.29
CAR25	CAR10	5.33
CAR25	CAR11	14.39
CAR25	CAR12	44.99
CAR25	CAR13	43.77
CAR25	CAR14	27.91
CAR25	CAR15	69.66
CAR25	CAR16	30.33
CAR25	CAR17	20.31
CAR25	CAR18	20.31
CAR25	CAR19	17.94
CAR25	CAR20	40.69
CAR25	CAR21	33.3
CAR25	CAR22	15.68
CAR25	CAR23	9.79
CAR25	CAR24	44.06
CAR25	CAR26	1.65
CAR25	CAR27	45.7
CAR25	CAR28	46.83
CAR25	CAR29	49.78
CAR26	CAO.02	34.66
CAR26	CAO.17	15.05
CAR26	CAR01	32.23
CAR26	CAR02	34.3
CAR26	CAR03	40.78
CAR26	CAR04	30.04
CAR26	CAR05	2.75
CAR26	CAR06	35.41
CAR26	CAR07	1.13
CAR26	CAR08	40.4
CAR26	CAR09	9.65
CAR26	CAR10	3.68
CAR26	CAR11	12.79
CAR26	CAR12	43.67
CAR26	CAR13	42.42
CAR26	CAR14	26.46
CAR26	CAR15	68.5
CAR26	CAR16	28.85
CAR26	CAR17	18.72
CAR26	CAR18	18.72
CAR26	CAR19	16.36
CAR26	CAR20	39.33
CAR26	CAR21	31.86
CAR26	CAR22	14.09
CAR26	CAR23	8.14
CAR26	CAR24	42.72
CAR26	CAR25	1.65
CAR26	CAR27	44.38
CAR26	CAR28	45.51
CAR26	CAR29	48.47
CAR27	CAO.02	10.58
CAR27	CAO.17	30.63
CAR27	CAR01	13.04
CAR27	CAR02	11
CAR27	CAR03	3.98
CAR27	CAR04	15.29
CAR27	CAR05	46.75
CAR27	CAR06	9.71
CAR27	CAR07	43.67
CAR27	CAR08	4.32
CAR27	CAR09	36.3
CAR27	CAR10	41.79
CAR27	CAR11	32.88
CAR27	CAR12	0.83
CAR27	CAR13	2.13
CAR27	CAR14	18.57
CAR27	CAR15	25.45
CAR27	CAR16	16.67
CAR27	CAR17	27.62
CAR27	CAR18	27.62
CAR27	CAR19	29.45
CAR27	CAR20	5.35
CAR27	CAR21	13.41
CAR27	CAR22	31.64
CAR27	CAR23	38.38
CAR27	CAR24	1.9
CAR27	CAR25	45.7
CAR27	CAR26	44.38
CAR27	CAR28	1.15
CAR27	CAR29	4.15
CAR28	CAO.02	11.71
CAR28	CAO.17	31.77
CAR28	CAR01	14.18
CAR28	CAR02	12.13
CAR28	CAR03	5.1
CAR28	CAR04	16.43
CAR28	CAR05	47.87
CAR28	CAR06	10.84
CAR28	CAR07	44.8
CAR28	CAR08	5.44
CAR28	CAR09	37.45
CAR28	CAR10	42.93
CAR28	CAR11	34.03
CAR28	CAR12	1.85
CAR28	CAR13	3.26
CAR28	CAR14	19.72
CAR28	CAR15	24.34
CAR28	CAR16	17.81
CAR28	CAR17	28.76
CAR28	CAR18	28.76
CAR28	CAR19	30.59
CAR28	CAR20	6.48
CAR28	CAR21	14.55
CAR28	CAR22	32.78
CAR28	CAR23	39.52
CAR28	CAR24	3.01
CAR28	CAR25	46.83
CAR28	CAR26	45.51
CAR28	CAR27	1.15
CAR28	CAR29	3.01
CAR29	CAO.02	14.68
CAR29	CAO.17	34.78
CAR29	CAR01	17.16
CAR29	CAR02	15.09
CAR29	CAR03	8.06
CAR29	CAR04	19.41
CAR29	CAR05	50.83
CAR29	CAR06	13.82
CAR29	CAR07	47.78
CAR29	CAR08	8.42
CAR29	CAR09	40.45
CAR29	CAR10	45.92
CAR29	CAR11	37.03
CAR29	CAR12	4.81
CAR29	CAR13	6.24
CAR29	CAR14	22.72
CAR29	CAR15	21.44
CAR29	CAR16	20.79
CAR29	CAR17	31.76
CAR29	CAR18	31.76
CAR29	CAR19	33.6
CAR29	CAR20	9.47
CAR29	CAR21	17.53
CAR29	CAR22	35.79
CAR29	CAR23	42.53
CAR29	CAR24	5.98
CAR29	CAR25	49.78
CAR29	CAR26	48.47
CAR29	CAR27	4.15
CAR29	CAR28	3.01

## Sheet: Distance matrix
	1	2	3	4	5	6	7	8	9	10	11	12	13	14	15	16	17	18	19	20	21	22	23	24	25	26	27	28	29
1	0	17.83	19.95	26.8	15.57	17.76	21.15	14.09	5.79	11.78	2.34	30.01	28.56	12.09	55.68	14.27	3.67	3.67	1.32	25.35	17.46	1.02	7.83	28.84	16.63	15.05	30.63	31.77	34.78
2	17.83	0	2.12	9.1	2.27	34.76	3.35	31.42	23.6	29.35	20.14	12.52	10.92	5.79	38.46	3.64	14.65	16.05	16.6	7.7	0.38	18.86	25.66	11.18	33.67	32.23	13.04	14.18	17.16
3	19.95	2.12	0	7.03	4.39	36.82	1.29	33.5	25.71	31.45	22.25	10.51	8.87	7.89	36.44	5.74	16.75	18.16	18.72	5.66	2.49	20.97	27.77	9.12	35.73	34.3	11	12.13	15.09
4	26.8	9.1	7.03	0	11.36	43.21	5.75	40.04	32.51	38.09	29.07	3.58	1.85	14.71	29.43	12.73	23.72	25.08	25.6	1.46	9.47	27.82	34.59	2.09	42.14	40.78	3.98	5.1	8.06
5	15.57	2.27	4.39	11.36	0	32.6	5.62	29.22	21.34	27.12	17.88	14.75	13.77	3.59	40.67	1.39	12.37	13.78	14.33	9.94	1.9	16.59	23.4	13.43	31.5	30.04	15.29	16.43	19.41
6	17.76	34.76	36.82	43.21	32.6	0	37.9	3.84	12.41	6.4	15.51	46.04	44.82	29.01	70.64	31.43	21.43	19.78	19.07	41.76	34.39	16.81	10.88	45.12	1.12	2.75	46.75	47.87	50.83
7	21.15	3.35	1.29	5.75	5.62	37.9	0	34.62	26.9	32.59	23.45	9.22	7.59	9.07	35.15	6.99	18	19.39	19.93	4.38	3.73	22.17	28.97	7.84	36.82	35.41	9.71	10.84	13.82
8	14.09	31.42	33.5	40.04	29.22	3.84	34.62	0	8.61	2.56	11.81	42.97	41.7	25.64	67.93	28.01	17.75	16.1	15.41	38.58	31.04	13.12	7.03	41.99	2.77	1.13	43.67	44.8	47.78
9	5.79	23.6	25.71	32.51	21.34	12.41	26.9	8.61	0	6.14	3.46	35.66	34.25	17.83	61.19	20.05	9.32	7.72	7.08	31.06	23.22	4.77	2.08	34.53	11.29	9.65	36.3	37.45	40.45
10	11.78	29.35	31.45	38.09	27.12	6.4	32.59	2.56	6.14	0	9.46	41.11	39.79	23.56	66.3	25.88	15.4	13.77	13.09	36.64	28.97	10.78	4.48	40.08	5.33	3.68	41.79	42.93	45.92
11	2.34	20.14	22.25	29.07	17.88	15.51	23.45	11.81	3.46	9.46	0	32.25	30.82	14.38	57.85	16.59	5.95	4.31	3.64	27.62	19.76	1.32	5.52	31.1	14.39	12.79	32.88	34.03	37.03
12	30.01	12.52	10.51	3.58	14.75	46.04	9.22	42.97	35.66	41.11	32.25	0	1.78	17.98	25.94	16.13	27.04	28.35	28.84	4.85	12.88	31.02	37.74	1.65	44.99	43.67	0.83	1.85	4.81
13	28.56	10.92	8.87	1.85	13.77	44.82	7.59	41.7	34.25	39.79	30.82	1.78	0	16.49	27.58	14.55	25.52	26.86	27.37	3.23	11.29	29.57	36.33	0.31	43.77	42.42	2.13	3.26	6.24
14	12.09	5.79	7.89	14.71	3.59	29.01	9.07	25.64	17.83	23.56	14.38	17.98	16.49	0	43.8	2.51	9.08	10.38	10.89	13.27	5.42	13.11	19.9	16.76	27.91	26.46	18.57	19.72	22.72
15	55.68	38.46	36.44	29.43	40.67	70.64	35.15	67.93	61.19	66.3	57.85	25.94	27.58	43.8	0	42.06	52.88	54.13	54.57	30.78	38.82	56.67	63.27	27.34	69.66	68.5	25.45	24.34	21.44
16	14.27	3.64	5.74	12.73	1.39	31.43	6.99	28.01	20.05	25.88	16.59	16.13	14.55	2.51	42.06	0	11.02	12.45	13.01	11.32	3.26	15.29	22.1	14.81	30.33	28.85	16.67	17.81	20.79
17	3.67	14.65	16.75	23.72	12.37	21.43	18	17.75	9.32	15.4	5.95	27.04	25.52	9.08	52.88	11.02	0	1.65	2.38	22.29	14.27	4.63	11.29	25.79	20.31	18.72	27.62	28.76	31.76
18	3.67	16.05	18.16	25.08	13.78	19.78	19.39	16.1	7.72	13.77	4.31	28.35	26.86	10.38	54.13	12.45	1.65	0	2.38	22.29	14.27	4.63	11.29	25.79	20.31	18.72	27.62	28.76	31.76
19	1.32	16.6	18.72	25.6	14.33	19.07	19.93	15.41	7.08	13.09	3.64	28.84	27.37	10.89	54.57	13.01	2.38	2.38	0	24.16	16.22	2.32	9.1	27.65	17.94	16.36	29.45	30.59	33.6
20	25.35	7.7	5.66	1.46	9.94	41.76	4.38	38.58	31.06	36.64	27.62	4.85	3.23	13.27	30.78	11.32	22.29	22.29	24.16	0	8.06	26.37	33.13	3.5	40.69	39.33	5.35	6.48	9.47
21	17.46	0.38	2.49	9.47	1.9	34.39	3.73	31.04	23.22	28.97	19.76	12.88	11.29	5.42	38.82	3.26	14.27	14.27	16.22	8.06	0	18.48	25.28	11.55	33.3	31.86	13.41	14.55	17.53
22	1.02	18.86	20.97	27.82	16.59	16.81	22.17	13.12	4.77	10.78	1.32	31.02	29.57	13.11	56.67	15.29	4.63	4.63	2.32	26.37	18.48	0	6.81	29.85	15.68	14.09	31.64	32.78	35.79
23	7.83	25.66	27.77	34.59	23.4	10.88	28.97	7.03	2.08	4.48	5.52	37.74	36.33	19.9	63.27	22.1	11.29	11.29	9.1	33.13	25.28	6.81	0	36.61	9.79	8.14	38.38	39.52	42.53
24	28.84	11.18	9.12	2.09	13.43	45.12	7.84	41.99	34.53	40.08	31.1	1.65	0.31	16.76	27.34	14.81	25.79	25.79	27.65	3.5	11.55	29.85	36.61	0	44.06	42.72	1.9	3.01	5.98
25	16.63	33.67	35.73	42.14	31.5	1.12	36.82	2.77	11.29	5.33	14.39	44.99	43.77	27.91	69.66	30.33	20.31	20.31	17.94	40.69	33.3	15.68	9.79	44.06	0	1.65	45.7	46.83	49.78
26	15.05	32.23	34.3	40.78	30.04	2.75	35.41	1.13	9.65	3.68	12.79	43.67	42.42	26.46	68.5	28.85	18.72	18.72	16.36	39.33	31.86	14.09	8.14	42.72	1.65	0	44.38	45.51	48.47
27	30.63	13.04	11	3.98	15.29	46.75	9.71	43.67	36.3	41.79	32.88	0.83	2.13	18.57	25.45	16.67	27.62	27.62	29.45	5.35	13.41	31.64	38.38	1.9	45.7	44.38	0	1.15	4.15
28	31.77	14.18	12.13	5.1	16.43	47.87	10.84	44.8	37.45	42.93	34.03	1.85	3.26	19.72	24.34	17.81	28.76	28.76	30.59	6.48	14.55	32.78	39.52	3.01	46.83	45.51	1.15	0	3.01
29	34.78	17.16	15.09	8.06	19.41	50.83	13.82	47.78	40.45	45.92	37.03	4.81	6.24	22.72	21.44	20.79	31.76	31.76	33.6	9.47	17.53	35.79	42.53	5.98	49.78	48.47	4.15	3.01	0

## Sheet: Blad 1
Table S3. Geographical distance (km) between localities.
	CAO17	CAR01	CAR02	CAR03	CAR04	CAR05	CAR06	CAR07	CAR09	CAR10	CAR11	CAR12	CAR13	CAR14	CAR15	CAR16	CAR17	CAR18	CAR19	CAR20	CAR21	CAR22	CAR23	CAR24	CAR25	CAR26	CAR27	CAR28	CAR29
CAO17	0	17.83	19.95	26.8	15.57	17.76	21.15	14.09	5.79	11.78	2.34	30.01	28.56	12.09	55.68	14.27	3.67	3.67	1.32	25.35	17.46	1.02	7.83	28.84	16.63	15.05	30.63	31.77	34.78
CAR01	17.83	0	2.12	9.1	2.27	34.76	3.35	31.42	23.6	29.35	20.14	12.52	10.92	5.79	38.46	3.64	14.65	16.05	16.6	7.7	0.38	18.86	25.66	11.18	33.67	32.23	13.04	14.18	17.16
CAR02	19.95	2.12	0	7.03	4.39	36.82	1.29	33.5	25.71	31.45	22.25	10.51	8.87	7.89	36.44	5.74	16.75	18.16	18.72	5.66	2.49	20.97	27.77	9.12	35.73	34.3	11	12.13	15.09
CAR03	26.8	9.1	7.03	0	11.36	43.21	5.75	40.04	32.51	38.09	29.07	3.58	1.85	14.71	29.43	12.73	23.72	25.08	25.6	1.46	9.47	27.82	34.59	2.09	42.14	40.78	3.98	5.1	8.06
CAR04	15.57	2.27	4.39	11.36	0	32.6	5.62	29.22	21.34	27.12	17.88	14.75	13.77	3.59	40.67	1.39	12.37	13.78	14.33	9.94	1.9	16.59	23.4	13.43	31.5	30.04	15.29	16.43	19.41
CAR05	17.76	34.76	36.82	43.21	32.6	0	37.9	3.84	12.41	6.4	15.51	46.04	44.82	29.01	70.64	31.43	21.43	19.78	19.07	41.76	34.39	16.81	10.88	45.12	1.12	2.75	46.75	47.87	50.83
CAR06	21.15	3.35	1.29	5.75	5.62	37.9	0	34.62	26.9	32.59	23.45	9.22	7.59	9.07	35.15	6.99	18	19.39	19.93	4.38	3.73	22.17	28.97	7.84	36.82	35.41	9.71	10.84	13.82
CAR07	14.09	31.42	33.5	40.04	29.22	3.84	34.62	0	8.61	2.56	11.81	42.97	41.7	25.64	67.93	28.01	17.75	16.1	15.41	38.58	31.04	13.12	7.03	41.99	2.77	1.13	43.67	44.8	47.78
CAR09	5.79	23.6	25.71	32.51	21.34	12.41	26.9	8.61	0	6.14	3.46	35.66	34.25	17.83	61.19	20.05	9.32	7.72	7.08	31.06	23.22	4.77	2.08	34.53	11.29	9.65	36.3	37.45	40.45
CAR10	11.78	29.35	31.45	38.09	27.12	6.4	32.59	2.56	6.14	0	9.46	41.11	39.79	23.56	66.3	25.88	15.4	13.77	13.09	36.64	28.97	10.78	4.48	40.08	5.33	3.68	41.79	42.93	45.92
CAR11	2.34	20.14	22.25	29.07	17.88	15.51	23.45	11.81	3.46	9.46	0	32.25	30.82	14.38	57.85	16.59	5.95	4.31	3.64	27.62	19.76	1.32	5.52	31.1	14.39	12.79	32.88	34.03	37.03
CAR12	30.01	12.52	10.51	3.58	14.75	46.04	9.22	42.97	35.66	41.11	32.25	0	1.78	17.98	25.94	16.13	27.04	28.35	28.84	4.85	12.88	31.02	37.74	1.65	44.99	43.67	0.83	1.85	4.81
CAR13	28.56	10.92	8.87	1.85	13.77	44.82	7.59	41.7	34.25	39.79	30.82	1.78	0	16.49	27.58	14.55	25.52	26.86	27.37	3.23	11.29	29.57	36.33	0.31	43.77	42.42	2.13	3.26	6.24
CAR14	12.09	5.79	7.89	14.71	3.59	29.01	9.07	25.64	17.83	23.56	14.38	17.98	16.49	0	43.8	2.51	9.08	10.38	10.89	13.27	5.42	13.11	19.9	16.76	27.91	26.46	18.57	19.72	22.72
CAR15	55.68	38.46	36.44	29.43	40.67	70.64	35.15	67.93	61.19	66.3	57.85	25.94	27.58	43.8	0	42.06	52.88	54.13	54.57	30.78	38.82	56.67	63.27	27.34	69.66	68.5	25.45	24.34	21.44
CAR16	14.27	3.64	5.74	12.73	1.39	31.43	6.99	28.01	20.05	25.88	16.59	16.13	14.55	2.51	42.06	0	11.02	12.45	13.01	11.32	3.26	15.29	22.1	14.81	30.33	28.85	16.67	17.81	20.79
CAR17	3.67	14.65	16.75	23.72	12.37	21.43	18	17.75	9.32	15.4	5.95	27.04	25.52	9.08	52.88	11.02	0	1.65	2.38	22.29	14.27	4.63	11.29	25.79	20.31	18.72	27.62	28.76	31.76
CAR18	3.67	16.05	18.16	25.08	13.78	19.78	19.39	16.1	7.72	13.77	4.31	28.35	26.86	10.38	54.13	12.45	1.65	0	2.38	22.29	14.27	4.63	11.29	25.79	20.31	18.72	27.62	28.76	31.76
CAR19	1.32	16.6	18.72	25.6	14.33	19.07	19.93	15.41	7.08	13.09	3.64	28.84	27.37	10.89	54.57	13.01	2.38	2.38	0	24.16	16.22	2.32	9.1	27.65	17.94	16.36	29.45	30.59	33.6
CAR20	25.35	7.7	5.66	1.46	9.94	41.76	4.38	38.58	31.06	36.64	27.62	4.85	3.23	13.27	30.78	11.32	22.29	22.29	24.16	0	8.06	26.37	33.13	3.5	40.69	39.33	5.35	6.48	9.47
CAR21	17.46	0.38	2.49	9.47	1.9	34.39	3.73	31.04	23.22	28.97	19.76	12.88	11.29	5.42	38.82	3.26	14.27	14.27	16.22	8.06	0	18.48	25.28	11.55	33.3	31.86	13.41	14.55	17.53
CAR22	1.02	18.86	20.97	27.82	16.59	16.81	22.17	13.12	4.77	10.78	1.32	31.02	29.57	13.11	56.67	15.29	4.63	4.63	2.32	26.37	18.48	0	6.81	29.85	15.68	14.09	31.64	32.78	35.79
CAR23	7.83	25.66	27.77	34.59	23.4	10.88	28.97	7.03	2.08	4.48	5.52	37.74	36.33	19.9	63.27	22.1	11.29	11.29	9.1	33.13	25.28	6.81	0	36.61	9.79	8.14	38.38	39.52	42.53
CAR24	28.84	11.18	9.12	2.09	13.43	45.12	7.84	41.99	34.53	40.08	31.1	1.65	0.31	16.76	27.34	14.81	25.79	25.79	27.65	3.5	11.55	29.85	36.61	0	44.06	42.72	1.9	3.01	5.98
CAR25	16.63	33.67	35.73	42.14	31.5	1.12	36.82	2.77	11.29	5.33	14.39	44.99	43.77	27.91	69.66	30.33	20.31	20.31	17.94	40.69	33.3	15.68	9.79	44.06	0	1.65	45.7	46.83	49.78
CAR26	15.05	32.23	34.3	40.78	30.04	2.75	35.41	1.13	9.65	3.68	12.79	43.67	42.42	26.46	68.5	28.85	18.72	18.72	16.36	39.33	31.86	14.09	8.14	42.72	1.65	0	44.38	45.51	48.47
CAR27	30.63	13.04	11	3.98	15.29	46.75	9.71	43.67	36.3	41.79	32.88	0.83	2.13	18.57	25.45	16.67	27.62	27.62	29.45	5.35	13.41	31.64	38.38	1.9	45.7	44.38	0	1.15	4.15
CAR28	31.77	14.18	12.13	5.1	16.43	47.87	10.84	44.8	37.45	42.93	34.03	1.85	3.26	19.72	24.34	17.81	28.76	28.76	30.59	6.48	14.55	32.78	39.52	3.01	46.83	45.51	1.15	0	3.01
CAR29	34.78	17.16	15.09	8.06	19.41	50.83	13.82	47.78	40.45	45.92	37.03	4.81	6.24	22.72	21.44	20.79	31.76	31.76	33.6	9.47	17.53	35.79	42.53	5.98	49.78	48.47	4.15	3.01	0
